# Supplementary material for: CryoET reveals organelle phenotypes in huntington disease patient iPSC-derived and mouse primary neurons
Source: Nat Commun. 2023 Feb 8;14:692. doi: 10.1038/s41467-023-36096-w (PMC9908936; doi:10.1038/s41467-023-36096-w)
Supplement: Supplementary file 8 — Source Data [file 41467_2023_36096_MOESM8_ESM.xlsx]

## Sheet: Figure 9
a) iPSC Granule Volume (nm3)										b) iPSC Granule volume/mito										c) Mouse granule volume (nm3)						d) Mouse granule number/mitochondria
Q18	Q20	Q53	Q66	Q77	Q109	Q66 PIAS1 hetKO	Q53 PIAS1 hetKO	Q66 GRFS1 siRNA		Q18	Q20	Q53	Q66	Q77	Q109	Q66 PIAS1 hetKO	Q53 PIAS1 hetKO	Q66 GRFS1 siRNA		WT	BACHD	dN17	BACHD Control siRNA	BACHD Pias1 siRNA		WT	BACHD	dN17	BACHD Control siRNA	BACHD Pias1 siRNA
17976	44298.8	165253	2.0545e+06	68456	564258	101570	7905.24	16041.8		3.5e-07	1.62e-07	1.36e-07	2.84e-07	6.22e-07	2.57e-07	4.11e-07	1.26e-07	8.75e-09		17240.2	524038	10512.3	235707	11605.6		7.48e-07	3.92e-07	4.18e-07	2.95e-07	6.64e-08
8283.68	30170.3	446604	116665	88071.9	1.1035e+06	43037.3	3427.01	84897.2		2.89e-07	2.84e-07	1.41e-07	2.43e-07	1.21e-07	1.45e-07	3.75e-07	0	8.49e-07		22727.6	133948	78863.2	404071	15369		8.99e-07	4.54e-07	3.52e-07	1.25e-07	2.45e-07
13182.4	36919.2	269914	2.37637e+06	133653	251580	23610.6	3363.93	88324.2		7.33e-07	6.55e-07	1.08e-07	2.99e-07	1.39e-07	2.21e-07	5.55e-07	0	7.17e-07		10701.5	290896	201983	118831	33366		5.57e-07	4.47e-07	4.69e-07	7.09e-08	1.56e-07
17135	97911.5	195781	61307.7	50606.2	573466	46275.1	3195.74	46380.2		2.66e-07	4.78e-07	1.74e-07	1.96e-07	9.79e-08	1.3e-07	3e-07	0	8.5e-07		36561.7	55778.2	140781	362085	36751		8.72e-07	4.87e-07	4.55e-07	3.13e-07	2.53e-07
10827.7	47725.8	696944	92697.4	15600.2	532006	62274.8	4646.43	62821.4		2.35e-07	7.35e-07	1.36e-07	2.86e-07	1.42e-08	2.62e-07	5.49e-07	0	1.71e-07		15305.9	16945.8	54895.2	124571	5907.91		9.55e-07	1.9e-07	3.52e-07	1.71e-07	0
6328.4	22496.3	209131	104534	15074.6	13098.3	8262.66	3868.52	70873.8		3.04e-07	3.68e-07	1.43e-07	3.57e-07	9.76e-08	3.95e-07	3.56e-07	0	0		21318.9	344172	273193	234424	7821.14		6.11e-07	5e-07	4.43e-07		5.75e-07
11920.9	84455.7	345791	14675.2	43499.8	676024	8010.36	3405.98	72682		2.36e-07	4.99e-07	1.55e-07	2.21e-07	7.35e-08	3.82e-07	2.83e-07	0	4.37e-07		39316	259738	243906	120366	271406		8.81e-07	4.05e-07	5.99e-07		1.12e-08
14086.5	31305.6	17955	12951.1	235643	342049	115509	9986.67	64524.4		2.69e-07	6.61e-07	3e-07	3.59e-07		2.19e-07	3.17e-08	0	5.12e-07		57018.7	116476	135167	183818	278996		6.86e-07	2.27e-07	4.79e-07		2.72e-07
16882.7	52561.4	40745.6	87945.8	463171	315705	100350	3658.28	21276.9		5.71e-07	5.8e-07	1.13e-07	2.8e-07		2.61e-07	2.55e-07	0	6.9e-07		8304.71	225867	114479	274854	11773.8		7.57e-07	4.14e-07	4.27e-07		3.46e-07
10638.4	35636.7	292010	12194.3	1.75244e+06	125559	63178.9	5277.17	37613		3.87e-07	4e-07	4.1e-07	1.36e-07		4.34e-07	1.83e-07	0	5.37e-07		16167.9	23148.1	187770	196306	457789		5.71e-07	4.44e-07	2.59e-07		6.86e-07
19027.2	23757.8	10617.4	18039.1	1.6129e+06	12341.4	132938	4246.96	87336.1		6.31e-07	3.26e-07	6.67e-08	2.73e-07		3.18e-07	1.91e-07	0	3.9e-07		38054.5	44509	135651	231354	340892		6.18e-07	2.54e-07	1.76e-07		3.25e-07
6917.09	11143	282402	29034.9	1.21514e+06	235770	19510.8	12488.6	40346.2		2.75e-07	3.86e-07	8.8e-08	3.79e-07		3.74e-07	3.9e-07	0	2.89e-07		39042.6	145238	81112.8	1.01036e+06	206125		8.76e-07	3.69e-07	4.86e-07		1.41e-07
16483.3	25692	246639	42595.8	1.16888e+06	12509.6	39189.8	10239	20141.5		3.4e-07	2.56e-07	2.47e-07	6.67e-07		2.55e-07	3.97e-07	0	3.41e-07		50353.9	169290	69696.5	68392.9	246114		7.76e-07	3.59e-07	8.18e-07		1.48e-07
10049.7	34879.8	19006.2	31915.3	1.78663e+06	10848.7	9376.96		98794.5		4.27e-08	2.39e-07	1.57e-07	6.66e-07		5.33e-07	4.53e-07	0	4.52e-07		17828.8	222209	88786.8	213484	204863		1.1e-06	3.83e-07	5.38e-07		5.85e-07
9734.38	19994.4	99614.4	27752.4	217058	14906.4	7148.36		12909.1		1.91e-08	2.46e-07	1.95e-07	7.24e-07		3.28e-07	2.72e-07	0	2.33e-07		12362.5	94442.4	118158	250171	109139		1.01e-06	3.38e-07	2.68e-07
22033.8	108802	505115	26869.4	1.89797e+06	13266.5	44866.4		54243.4		2.56e-07	2.1e-07	2.26e-07	3.31e-07		2.52e-07	3.11e-07		3.14e-07		10974.8	306328	9019.54	301261	439351		6.75e-07	2.91e-07	2.42e-07
17976	12110.2	26554	10680.5	1.04177e+06	10028.7	82752.7		46148.9		6.52e-08	2.9e-07	2.36e-07	2.56e-07		2.96e-07	6.1e-07		5.39e-07		36351.5	40178	265624	105985	352120		9.85e-07	4.73e-07	4.52e-07
32461.9	100960	533520	66795.1	326932	9860.53	13182.4		85759.2		1.53e-08	3.38e-07	2.26e-07			2.82e-07	1.4e-07		4.47e-07		8451.88	218004	56892.5	266697	470194		9.13e-07	4.36e-07	4.24e-07
14296.7	15074.6	170846	10659.5	11080	10449.2	75625.4		42890.1		3.49e-07	1.36e-07	1.46e-07			3.87e-07	6.87e-07		4.59e-07		22790.6	285871	8956.47	54285.5	102348		6.53e-07	2.51e-07	1.87e-07
19426.7	25544.9	216490	12320.4	347473	18859	12131.2		27668.3		3.01e-07	4.25e-07				2.96e-07	2.99e-07		7.62e-07		6496.59	86284.9	74279.8	357901	491954		8.86e-07	2.63e-07	3.85e-07
17744.7	94127	156822	19700	571448	11353.3	54790		83509.6		4.67e-07	4.42e-07				2.08e-07	9.18e-07		6.56e-07		21382	286586	257383	80419	237052		6.88e-07	3.23e-07	2.07e-07
11206.1	53150.1	381049	17429.4	10617.4	8809.3	44950.5		6706.84		5.14e-07	9.08e-07				2.7e-07	4.75e-07		1.03e-06		17639.6	193300	53780.9	108150	10407.2		7.51e-07	3.61e-07	1.33e-07
15242.8	8178.56	507155	37802.2	331011	11269.2	8199.58		26869.4		3.68e-07	3.98e-07				3.02e-07	1.92e-07		1.14e-06		43941.4	180097	39063.7	75961.8	10091.8		9e-07	2.4e-07
7337.58	6643.77	192375	11521.5	237115	11815.8	30653.8		52771.7		4.8e-07	3.53e-07				3.47e-07	5.75e-07		5.25e-07		41292.3	52918.9	64944.9	229693	12867		7.92e-07	2.81e-07
49008.3	7001.18	34732.6	15957.7	15495.1	13413.7	7211.43		28887.8		5.23e-07	2.18e-07				1.86e-07	5.76e-07		9.31e-07		12951.1	233457	83888.1	386663	139120		7.72e-07	1.32e-07
9313.89	24535.7	431508	11710.7	845524	11731.7	7001.18		61244.6		4.79e-07	3.34e-07				3.13e-07	5.52e-07		5.71e-07		25376.7	168996	41481.5	396671	257067		5.98e-07
20604.1	115866	356219	18943.1	809278	27353	7673.97		15537.2		1.44e-07	2.73e-07				2.53e-07	4.26e-07		5.69e-07		22412.2	31032.3	68876.5	256037	337592		7.42e-07
11647.6	14906.4	8767.25	60025.2	468848	16987.9	9313.89		87062.8		7.28e-07	3.44e-07				2.84e-07	4.98e-07		1.32e-06		17870.9	90048.3	48671.9	899768	214745		7.55e-07
28446.3	21865.6	6706.84	16630.4	1.21518e+06	6559.67	51615.3		114500			2.47e-07				4.29e-07	2.49e-07		6.99e-07		30801	157096	83425.5	21739.4	323169		8.33e-07
11332.2	12278.4	52140.9	180853	1.3605e+06	16693.5	173957		8115.49			3.29e-07				3.01e-07	5.63e-07		1.46e-06		23106	63136.8	7127.33	147803	6727.86		9.04e-07
11920.9	90763.1	61896.4	286586	1.1581e+06	14359.8	43457.8		40220			3.63e-07				2.69e-07	6.64e-07		8.53e-07		35279.2	342638	98016.6	380082	44572.1		9.72e-07
14759.3	39799.5	56051.5	238755	2.31144e+06	8620.08	72850.2		35804.9			4.88e-07				3.22e-07	4.56e-07		6.96e-07		23169.1	199019	132203	285240	20309.7		9.09e-07
29287.2	10112.8	324136	424907	39589.3	6790.94	99236		19826.2			1.94e-07				2.6e-07	4.72e-07		7.24e-07		7253.48	99320.1	24535.7	70474.4	12761.9		9.83e-07
15873.6	10070.8	348735	66269.5	1.43386e+06	21171.7	65701.8		100939			1.58e-07				3.88e-07	4.35e-07		6.18e-07		62127.6	214787	13308.6	152470	44530.1		6.81e-07
48608.8	40682.6	202383	78400.6	307926	44698.2	13161.4		21297.9			2.43e-07				3.53e-07	1.04e-06		3.17e-07		30191.3	112587	140507	77244.3	29434.4		9.85e-07
37528.9	7842.17	280678	41040	1.79832e+06	10785.6	11248.1		55168.5			1.96e-07				3.97e-07	3.72e-07		4.85e-07		14969.5	258813	228600	162751	5928.93		3.85e-07
34711.6	30002.1	123898	204065	1.66256e+06	17639.6	32672.2		25986.4			2.42e-07				2.91e-07	3.73e-07		6.4e-07		122048	129869	122006	274602	7863.19		6.31e-07
21213.8	22454.2	134662	327227	1.12652e+06	16252	88744.7		12993.2			2.57e-07				2.96e-07	4.66e-07				6496.59	157663	13708	24809	42890.1		4.9e-07
22622.4	31999.4	149253	66837.1	801625	17177.1	130752		46863.8							2.9e-07	3.74e-07				8367.78	132182	141369	107625	4961.8
28656.5	30885.1	69107.8	88261.2	2.14848e+06	10112.8	58805.7		9986.67							3e-07	4.8e-07				38222.7	168260	41586.6	345455	13224.5
50164.6	84371.6	67110.4	21949.7	1.45231e+06	11332.2	10386.1		16315.1							3.15e-07	3.91e-07				10575.4	201058	144922	111598	6391.47
17513.5	11584.5	334354	199061	1.5292e+06	12635.8	90573.9		27689.4							2.64e-07	2.99e-07				18964.2	451860	28950.8	422173	5739.71
12551.7	7064.26	7316.55	22286.1	52960.9	9482.08	6412.5		33954.7							2.01e-07	5.19e-07				43373.7	120639	39358	426652	8199.58
12488.6	15284.9	281645	15053.6	1.35684e+06	9313.89	58343.2		131004							1.31e-07	3.03e-07				98331.9	186067	151020	320351	15432
30107.2	28194	11500.4	172654	1.01526e+06	9818.48	21361		42028.1							1.35e-07	1.01e-06				10133.8	251895	8893.4	33597.3	5907.91
8809.3	21171.7	292851	172675	1.31416e+06	11773.8	39442.1		31999.4							3.19e-07	3.98e-07				11269.2	218361	11395.3	552400	36877.1
10386.1	8998.52	213778	164896	1.47353e+06	14570	129238		24872.1							1.75e-07	4.93e-07				29161.1	207975	140781	55126.4	6475.57
67636.1	16020.7	40640.5	227969	1.4655e+06	10323.1	73628.1		47999.1							3.75e-08	4.4e-07				12740.9	287995	138867	96103.3	25713.1
17471.4	7884.22	196306	14570	1.1262e+06	27458.1	6496.59		57691.4							1.43e-07	3.1e-07				21844.5	110484	164223	112292	8746.22
15095.6	70516.4	118516	102221	1.30186e+06	14317.7	94169.1		74763.4							1.06e-07	4.1e-07				24724.9	137269	209594	41544.6	5823.81
45055.7	20183.6	224921	1.05966e+06	1.27705e+06	10154.9	11521.5		8367.78							1.35e-07	5.56e-07				37991.4	240374	156023	240984	8388.81
124487	8662.13	113722	14948.5	1.06475e+06	18522.7	176627		34207							1.15e-07	5.81e-07				21697.4	122784	26007.4	88765.8	4436.19
39021.6	9250.81	263922	96124.4	1.3125e+06	21150.7	27962.7		40661.5							2.32e-07	6.13e-07				15999.7	141033	64776.7	845587	6664.79
18817	21991.7	88261.2	113743	1.43703e+06	32146.6	78484.7		50374.9								3.37e-07				19763.1	172738	139456	216763	4457.21
11164	8788.27	49512.9	430878	310722	9839.5	88114		24199.3								4.27e-07				20057.4	143619	7442.7	255911	5760.73
53696.8	71126.1	63956.8	146583	13455.7	9860.53	17008.9		14948.5								4.26e-07				6580.69	223575	60550.8	143304	4246.96
51047.7	25902.3	44719.3	62800.4	11080	6601.72	15642.3		30906.1								8.46e-07				38453.9	40661.5	149842	238860	53801.9
10806.6	87987.9	131992	498829	12047.1	16630.4	14359.8		29602.6								5.97e-07				8409.83	15873.6	141369	181421	5676.64
59814.9	7022.21	240521	57691.4	476543	19679	65575.7		29434.4								5.56e-07				67320.7	211276	85485.9	95073.1	4225.94
35300.3	44677.2	987735	47830.9	11185.1	14780.3	6412.5		17765.8								5.51e-07				10133.8	124886	106321	96355.6	4499.26
46106.9	12131.2	600336	433989	59541.6	7800.12	153942		154068								4.61e-07				12131.2	126799	43962.4	592683	52645.5
8136.51	7863.19	390468	228390	11479.4	6854.01	83572.7		115572								2.97e-07				10764.6	26343.8	15810.5	103294	9692.33
24052.1	31284.6	17934	163046	11122	13729	24115.2		131214								1.33e-07				9292.86	96460.8	8430.85	48629.8	12509.6
11143	14612.1	280909	82710.7	3.22174e+06	17870.9	6622.74		265940								3.47e-07				24556.7	196391	31747.1	167545	20078.5
41986.1	23042.9	58111.9	25103.3	2.02799e+06	25040.3	15558.2		51657.4								3.46e-07				26427.9	935825	96586.9	25502.8	10049.7
12740.9	7526.8	7884.22	56577.1	1.70732e+06	13792.1	7758.07		31431.7								2.49e-07				20351.8	645644	72219.4	81070.8	5907.91
14464.9	45118.7	121081	122447	1.02856e+06	9797.45	8725.2		47788.9								6.88e-07				31663	286208	115845	81953.8	4436.19
14380.8	17240.2	53907	47704.8	1.2767e+06	7463.72	9608.23		20709.2								6.66e-07				49597	49765.2	145700	298023	6349.42
37129.4	61875.3	150431	84014.2	3.18583e+06	27331.9	10049.7		49281.6								6.26e-07				33807.5	315158	19952.3	96355.6	14464.9
52645.5	82563.5	81344.1	96124.4	2.14085e+06	12194.3	305424		49639								4.05e-07				49344.7	559296	33723.4	619237	4940.78
20351.8	53192.2	73859.3	24157.2	2.41659e+06	11164	6959.13		37928.3								8.99e-07				15642.3	355967	21970.7	34375.2	11185.1
18249.3	23190.1	117590	86495.1	2.17091e+06	8073.44	10554.3		26953.5								5.01e-07				10533.3	230345	98857.6	96565.9	17135
16714.5	9482.08	39021.6	280110	3.05138e+06	7716.02	8115.49		82963								8.33e-07				100035	200764	62989.6	239407	4751.55
53907	12804	50480	57586.3	1.28296e+06	24010.1	18102.2		73670.1								5.34e-07				8767.25	36372.5	174210	332462	6244.3
26512	46085.9	6854.01	25481.8	1.52651e+06	9376.96	13392.7		49576								5.21e-07				16336.1	206167	151020	44740.3	17912.9
36141.2	13203.4	38390.9	14380.8	980586	15936.6	9376.96		85906.4								4.62e-07				17597.6	246387	81575.4	1.03554e+06	12530.6
26406.9	10890.7	334669	26112.5	35237.2	21171.7	8283.68		78337.6								4.84e-07				6854.01	316504	163256	59478.5	7947.29
22685.5	33723.4	200764	90279.5	14002.4	10260	14317.7		20919.5								6.47e-07				21592.2	522461	77307.4	82353.3	5277.17
6580.69	21255.8	215039	231312	16188.9	7022.21	7169.38		19658								4.05e-07				23926	58826.8	32987.6	239260	10386.1
12656.8	6706.84	43016.3	251118	11500.4	23778.8	10764.6		43626								4.69e-07				8157.54	708045	133149	36835.1	5928.93
18648.8	63094.8	86957.6	478940	1.67604e+06	17597.6	13560.9		43058.3								4.45e-07				10575.4	473032	218088	850360	27878.6
17639.6	32083.5	18711.9	38054.5	1.97173e+06	8914.42	13623.9		45202.8								4.77e-07				18354.5	73354.7	99109.9	912530	29707.7
36141.2	8641.1	7358.6	17282.2	1.1713e+06	9482.08	39442.1		37171.5								7.27e-07				6748.89	98226.8	91604.1	810876	23148.1
33345	18270.4	6790.94	48713.9	2.23294e+06	7463.72	7694.99		104786								5.76e-07				26659.2	294912	640871	91730.2	6307.37
52645.5	118221	114269	108949	2.94512e+06	15495.1	18081.1		71168.2								4.59e-07				37760.1	80124.7	89039.1	287280	6202.25
10112.8	58995	158189	35952	2.23064e+06	17660.6	36414.6		83719.9								5.43e-07				50038.5	18901.1	359373	201100	6727.86
12383.5	16231	98500.1	131866	1.29783e+06	6475.57	26512		11206.1								4.95e-07				12951.1	215039	182577	263017	40556.4
28172.9	40072.8	120891	22811.7	2.17491e+06	23042.9	13182.4		65050								5.98e-07				29560.6	17156.1	309692	122552	32840.4
17849.9	51321	99677.5	42301.4	15810.5	7211.43	6811.96		86158.7												16273	183608	90700	237388	51215.9
18102.2	17093	170551	40640.5	702767	8262.66	7821.14		136996												10323.1	130457	117927	204821	38748.3
9313.89	57523.2	395661	29224.2	1.86684e+06	36982.2	21066.6		30780												13687	11479.4	268673	387988	6727.86
7064.26	68624.2	71714.8	22223	14128.5	18333.4	9965.65		95052.1												14002.4	172696	102684		43583.9
15390	15663.3	647872	254965	10911.8	20919.5	7442.7		35952												14380.8	114878	88744.7
44929.5	32419.9	119987	77559.7	11689.7	22370.1	8998.52		118200												33218.8	234823	243696
54474.7	9313.89	155603	147824		9145.69	11689.7		59058												13687	227696	69318
30843.1	29770.8	206314	144964		7779.09	14191.6		31789.2												9671.3	28845.7	347704
16083.8	11269.2	341439	72555.8		11794.8	15999.7		62337.9												19153.4	125454	95262.4
17492.4	15663.3	254608	179655		10323.1	20772.3		75373.1												7064.26	133086	80944.6
21424	13476.8	257131	73943.4		7694.99	10680.5		106258												41018.9	154636	230303
14843.4	13476.8	58742.7	11794.8		7758.07	14128.5		88765.8												34333.1	93391.2	204128
16146.9	21150.7	124655	137900		23778.8	6685.82		79493.9												12383.5	102642	149863
47599.6	23169.1	77055.1	107583		7169.38	22223		87357.1												10196.9	20015.4	205200
18018.1	8472.9	39883.6	330065		21571.2	11353.3		88114												14275.7	148328	10890.7
13939.3	35889	121964	444586		8767.25	7085.28		6811.96												8956.47	313161	118116
43626	25418.7	51909.7	212790		7610.9	6538.64		101822												17261.2	139309	26869.4
34333.1	42133.3	31978.4	73186.5		6601.72	7694.99		33260.9												25565.9	115278	86873.5
16693.5	8578.03	6622.74	17198.1		7085.28	8514.95		104660												25965.4	9881.55	20751.3
40283.1	17912.9	284357	17282.2		6601.72	9776.43		139372												7337.58	190945	37465.8
12236.3	31074.3	51678.4	133590		8304.71	10028.7		117296												16756.6	104597	190609
16399.2	8872.37	141579	14359.8		6643.77	8010.36		56766.4												22601.4	162709	232805
27226.8	7673.97	28278.1	15369		11815.8	6475.57		51552.3												21949.7	161826	211928
33576.2	15684.3	130016	109160		6748.89	14822.3		81638.4												22979.9	29434.4	40934.8
18838	6811.96	18039.1	108760		15894.6	7631.92		30233.3												8893.4	23904.9	98647.3
25692	8578.03	369423	32525		16273	14254.7		70747.7												19931.3	83846	56934.6
10217.9	23589.6	303322	11290.2		10323.1	7295.53		107625												7589.87	36309.4	18207.3
27058.6	16798.6	182115	83194.2		7652.95	12383.5		29707.7												15789.5	193552	97533
39400.1	10848.7	9566.18	209321		51257.9	10722.5		200848												13813.1	338222	27836.5
45497.2	20919.5	24388.5	118410		24598.8	7064.26		61328.7												26827.4	212853	57039.7
50164.6	7085.28	38874.4	157579		54285.5	6917.09		74616.2												9629.26	265793	32882.4
23021.9	20246.7	455455	142715		12278.4	7295.53		17093												11521.5	292998	206587
54705.9	7568.85	63851.6	61854.3		40913.8	6643.77		66711												9524.13	142841	125622
30548.7	6412.5	139456	133149		13392.7	9019.54		60172.3												12299.4	212516	142273
58658.6	14485.9	275128	21234.8		47137.1	6349.42		38075.5												41250.2	216574	259696
14338.8	18417.5	160060	56724.3		32062.5	7547.82		24388.5												42595.8	250361	160460
20520	10133.8	41670.7	222167		56682.3	6496.59		91435.9												53528.6	176207	215144
20541	15432	141243	23211.1		18774.9	10575.4		6769.91												8557	12005	121165
15179.7	7589.87	25376.7	12593.7		34543.4	11878.9		48545.7												23085	67089.4	89543.7
49050.3	22033.8	209216	14780.3		70705.6	27584.2		79451.9												23042.9	97280.7	28908.8
9061.59	8346.76	42658.9	164076		41166.1	28425.2		47873												8557	113238	156129
17492.4	17366.3	226561	16336.1		13981.3	12593.7		16672.5												30275.4	212411	197189
16252	36267.4	88976	60088.2		15284.9	8073.44		48966.2												15726.4	187413	82542.5
15537.2	7484.75	248763	15642.3		68687.3	11984		75940.8												42196.3	42238.4	152659
11752.7	28866.7	51867.6	28530.3		56997.6	7295.53		79914.4												13666	66143.3	151146
18753.9	20351.8	7694.99	43668		30864.1	23526.5		36729.9												6727.86	95598.7	52813.7
23631.6	43205.5	22012.7	47809.9		27331.9	11605.6		69107.8												40388.2	140675	52981.9
20688.2	43184.5	69717.5	149317		21213.8	15579.2		131530												6875.04	298864	8430.85
28362.2	23757.8	280363	34816.7		10701.5	18291.4		41376.4												22138.9	82058.9	24199.3
33471.1	6938.11	17807.8	317955		7968.31	11836.8		99362.1												16630.4	424276	51993.8
29644.7	8157.54	16104.8	71126.1		6433.52	7737.04		16083.8												41145.1	119672	115068
16252	8956.47	62064.5	209909		57880.7	16273		61875.3												33639.3	279059	225846
8998.52	20456.9	12677.8	30317.4		58952.9	9797.45		33807.5												52309.1	190020	258749
28992.9	15747.4	159513	19027.2		32588.1	9334.91		152239												6896.06	82794.8	44677.2
21318.9	7295.53	178667	102747		18249.3	22244		31011.2												13182.4	117990	10344.1
19027.2	8893.4	14149.5	15074.6		10512.3	10491.3		42406.6												46527.4	173915	31578.9
15894.6	31473.8	22412.2	12215.3		18312.4	10365.1		60971.3												18081.1	342532	210645
13897.2	11164	233646	70201.1		23148.1	8683.15		95724.9												10659.5	172086	113028
26764.3	9103.64	271638	17219.1		27836.5	6664.79		134368												23358.3	271595	163403
9839.5	15642.3	51909.7	55441.8		14275.7	16483.3		137543												34038.8	62737.3	62337.9
12530.6	39715.4	220485	161111		45455.1	18207.3		8073.44												18753.9	173810	142631
23274.2	7694.99	319006	11942		8409.83	18711.9		27731.4												7253.48	137732	83909.1
9755.4	7779.09	118242	30632.8		13287.5	11248.1		97133.5												20414.9	230408	144607
22538.3	10638.4	793320	19384.7		49807.2	8178.56		111662												9103.64	177721	138636
50522.1	14885.4	195592	42658.9		17744.7	10722.5		59394.4												8788.27	13413.7	157243
18732.9	17912.9	425327	11080		38475	14549		73270.6												21382	195655	106090
17576.5	17303.2	83173.2	13981.3		104723	7821.14		118663												6496.59	47158.1	10217.9
20982.5	23337.3	8157.54	45034.6		51909.7	14696.2		108781												8472.9	225362	227822
16336.1	27037.6	88135	24283.4		10007.7	13855.2		24998.2												16588.4	130920	87083.8
21339.9	13014.2	115972	16672.5		37844.2	9965.65		107919												13077.3	6496.59	83740.9
30990.2	6896.06	155014	109139		40976.9	50522.1		15579.2												14780.3	167061	139729
15474.1	9881.55	367299	292893		16525.3	31789.2		29119												22601.4	101002	8767.25
14759.3	8409.83	187897	314654		24535.7	12362.5		17891.9												68939.6	99067.8	17366.3
23127	8010.36	25713.1	113827		24556.7	8851.35		36267.4												14717.2	89102.2	143409
41376.4	19153.4	51447.1	54474.7		27416	8115.49		12846												10722.5	96481.8	78884.2
12930.1	14906.4	38811.4	110211		24598.8	55168.5		38075.5												9839.5	112650	143976
17618.6	14149.5	42007.1	256878		25607.9	6412.5		64125												37991.4	67804.3	100729
32987.6	12993.2	103924	233793		7505.77	7800.12		46443.3												49386.7	25629	136281
8199.58	26385.8	56093.6	90826.2		36729.9	9818.48		36372.5												69969.8	166767	60172.3
47515.5	39946.7	256731	194036		7400.65	9208.76		20520												26512	121270	185395
16146.9	6517.62	294428	32882.4		47704.8	30149.2		202971												69633.4	73838.3	212874
35973	105712	301577	81344.1		7064.26	8767.25		38979.6												17955	89838	13666
15642.3	27647.3	279227	53024		19868.2	6496.59		45265.9												35636.7	56682.3	45034.6
19889.2	6538.64	195970	169059		15095.6	67299.7		84392.6												25523.8	99088.8	118663
9923.6	18606.7	192123	33639.3		38664.2	17282.2		173852												99614.4	175829	32861.4
15369	12068.1	112166	211865		47894	7421.68		50753.3												59646.7	6959.13	101717
39526.2	24115.2	8746.22	82815.8		22853.7	14359.8		51089.7												17072	237010	26533
50416.9	13161.4	124655	61181.5		62379.9	13834.2		11101												30149.2	82016.9	4.90714e+06
34753.6	23926	48945.2	40451.3		17008.9	8599.05		81575.4												20435.9	208248	204590
21802.5	8178.56	14401.8	73922.4		24010.1	43520.9		49029.3												7295.53	208627	194730
10428.2	7190.4	273067	35510.5		10974.8	6896.06		57502.2												13497.8	61980.5	202151
22138.9	8830.32	183229	99509.3		7884.22	6748.89		163382												10491.3	235286	64082.9
61034.3	12278.4	245483	26680.2		20625.1	14338.8		63052.7												13077.3	11311.2	338559
39231.9	6896.06	142589	46863.8		19447.7	50522.1		87525.3												35783.8	258476	102369
8136.51	18018.1	38685.2	69465.2		30443.6	14380.8		141601												24199.3	266529	135398
9250.81	11248.1	14990.5	34122.9		16378.1	82542.5		18438.6												25629	21928.6	141096
63199.9	6349.42	215397	120240		39778.5	79052.4		11437.4												25839.2	43289.6	146058
26701.2	7568.85	82395.3	43689.1		32987.6	72282.5		161364												18859	13750.1	88324.2
44908.5	11206.1	101843	175219		43520.9	7211.43		55168.5												14359.8	17870.9	184175
12236.3	8683.15	54159.3	38138.6		13056.3	43836.2		160123												63199.9	85843.3	243612
12993.2	10070.8	73144.5	51825.6		19048.3	9124.67		173600												12572.7	78505.8	62148.6
11794.8	7547.82	33071.7	67552		18375.5	15432		142378												12593.7	94463.4	137143
22727.6	14717.2	91141.5	55841.3		12656.8	336498		65575.7												20141.5	188906	79325.7
10533.3	10154.9	36330.5	16041.8		7568.85	39084.7		85086.5												21487.1	159598	7926.27
12236.3	17135	166094	105712		16567.4	108424		70810.8												22937.8	102726	83257.3
19510.8	22012.7	310491	324010		26743.3	153437		101801												7421.68	146415	203434
12867	14612.1	9713.35	60761		75751.5	88870.9		74090.6												47452.5	309524	46422.3
16357.1	25124.4	84350.6	115761		24115.2	94547.5		16525.3												53759.8	74721.3	29182.1
11521.5	18606.7	46926.9	84602.9		53045	71462.5		26722.2												10932.8	119504	29918
11269.2	22559.4	128166	71483.6		16146.9	75898.7		48545.7												25082.3	76781.8	7779.09
16525.3	21445.1	213673	110421		34669.5	7821.14		174504												17450.4	124381	93475.3
8409.83	18417.5	217121	50017.5		9608.23	88303.2		60592.8												6601.72	54495.7	188569
27773.5	14023.4	159408	130731		24346.5	116245		39946.7												20646.1	34122.9	388135
44614.2	19489.8	240605	51047.7		24514.7	19237.5		102074												9524.13	77076.1	17639.6
26701.2	7295.53	181736	277293		19763.1	42364.5		89228.3												6811.96	72072.2	379725
29833.9	16378.1	355042	17828.8		54874.1	6349.42		38180.6												11206.1	133758	187329
32461.9	8830.32	7905.24	226372		15284.9	12131.2		189537												9755.4	126547	126274
17849.9	30191.3	89396.5	39484.2		6370.45	45371		96313.6												9902.58	129406	76718.7
46632.5	22307.1	33723.4	14254.7		15873.6	81344.1		44614.2												17912.9	78337.6	164223
44782.3	11836.8	33260.9	103294		21087.6	115278		38054.5												10890.7	127850	95178.3
9650.28	70222.1	104555	50374.9		6727.86	8893.4		18018.1												26427.9	69906.7	202992
7295.53	19090.3	38327.8	37213.5		18039.1	15179.7		63073.7												52750.7	55336.7	20667.2
29034.9	8136.51	7190.4	126442		8872.37	57880.7		49533.9												9355.94	44614.2	84224.5
6412.5	10533.3	193069	39231.9		55021.3	9839.5		95262.4												70558.5	54033.2	217983
35594.6	10596.4	684203	68918.6		120008	101128		98689.4												11395.3	85233.6	392718
10365.1	25986.4	460291	96124.4		48188.3	111178		82395.3												23862.9	108213	9755.4
14633.1	12467.6	207239	89396.5		28509.3	81869.7		34921.8												33933.7	64103.9	23568.5
8010.36	11353.3	190588	80902.6		8809.3	28635.5		84644.9												53276.3	250108	203034
27247.9	7001.18	125664	38853.4		52330.2	58217.1		92066.6												7043.23	89985.2	8788.27
49996.4	9545.16	233478	37823.2		23442.4	32840.4		44298.8												9440.03	116497	90615.9
17576.5	6938.11	255932	95052.1		20898.4	26554		7779.09												54600.8	6580.69	7863.19
17934	23000.9	201436	131467		8094.46	29266.2		70684.6												66143.3	75183.9	13644.9
20877.4	27668.3	116434	74847.5		9187.74	88471.4		79599												26575.1	73859.3	132329
9019.54	7316.55	211886	156759		48482.7	40156.9		49134.4												8662.13	30506.7	108907
38390.9	17976	254460	59037		11037.9	46842.8		62947.6												10638.4	95724.9	126105
13224.5	11584.5	11164	87672.5		8893.4	13750.1		410295												13077.3	145532	12593.7
9524.13	15558.2	232721	42911.2		45686.4	11248.1		69675.4												11101	63199.9	108907
6391.47	6706.84	42217.3	28740.6		7400.65	199397		61517.9												42112.2	83635.8	303364
78043.2	10869.7	65891	154341		38748.3	22769.6		18522.7												34417.2	93727.6	122594
162983	8998.52	42553.7	103651		8409.83	7022.21		84666												8472.9	24956.2	114353
70684.6	6496.59	34354.2	84035.2		24178.3	7169.38		91267.7												43142.4	9482.08	7274.5
14864.4	9608.23	26617.1	10575.4		8073.44	142631		54075.2												17807.8	112650	109139
23715.7	20141.5	165085	39841.6		14149.5	33113.7		108949												60466.7	100582	11058.9
34038.8	9923.6	113238	43710.1		8599.05	6664.79		63368.1												27395	1.04902e+06	49092.4
29918	14738.2	534634	62106.6		14759.3	8010.36		71357.4												19510.8	1.10011e+06	14191.6
18333.4	6832.99	887195	126694		7400.65	28614.4		43941.4												7127.33	867621	50311.8
11248.1	6643.77	315600	57439.1		10091.8	12152.2		73964.5												118242	2.72956e+06	13434.7
31053.3	10491.3	324914	429322		51278.9	50795.4		67636.1												23778.8	1.35676e+06	65113.1
18270.4	16062.8	22370.1	405669		61391.8	38706.2		132665												25586.9	1.0285e+06	18606.7
9082.62	6496.59	62400.9	298044		74406	100371		107604												11479.4	465736	67825.3
46695.6	12425.5	17450.4	641817		52414.3	64356.2		37844.2												11689.7	2.63678e+06	133863
7232.45	6938.11	10743.6	360698		56955.6	38559.1		46863.8												7358.6	652477	43058.3
6391.47	6685.82	395767	184428		6328.4	46275.1		75373.1												20646.1	213399	38853.4
7631.92	8809.3	226855	634732		37423.7	31074.3		57081.7												11206.1	1.67612e+06	59079.1
7001.18	9376.96	24956.2	15137.7		22790.6	19994.4		12972.2												25860.2	692739	91204.6
71483.6	6664.79	171582	154930		123709	76802.8		38264.7												20520	1.12969e+06	69696.5
19069.3	8283.68	388177	45329		13960.3	118810		73375.8												38937.5	859758	42070.2
8178.56	7190.4	7631.92	156991		16083.8	102768		24136.2												68477	808038	7863.19
6538.64	7274.5	243086	82857.9		15726.4	80608.2		38475												18564.7	2.44598e+06	57376.1
10133.8	42721.9	246513	224690		93075.8	62842.5		111304												47179.1	577692	69675.4
19847.2	8725.2	7694.99	20414.9		9797.45	55525.9		109181												43731.1	970221	52666.6
22790.6	36225.3	210120			176396	127052		34627.5												9145.69	2.03545e+06	10070.8
33933.7	56892.5	17114			79157.5	6769.91		66164.3												12131.2	1.52847e+06	206377
27310.9	31410.7	11479.4			42532.7	137396		32966.5												15369	605949	358637
32672.2	42700.9	204548			49176.5	9229.79		187224												33681.4	30212.3	65449.5
30422.6	16020.7	6959.13			30170.3	77055.1		138068												73859.3	800553	268757
28151.9	24535.7				28467.3	7884.22		42932.2												6538.64	607631	7106.31
31095.3	14233.6				7547.82	82206.1		112860												21382	1.28921e+06	90132.4
14212.6	121900				33954.7	6412.5		140423												123982	703272	13939.3
40556.4	35594.6				107646	98983.7		56156.6												13644.9	127409	47242.2
54474.7	24851				35216.2	77538.6		127935												21907.6	8031.39	18228.3
40135.9	8304.71				7148.36	17072		174588												41628.7	647851	14296.7
37591.9	8472.9				35489.5	196937		25797.2												101885	802760	22244
17450.4	70747.7				13687	9986.67		95619.8												7526.8	455392	10659.5
6391.47	47662.7				31810.2	143745		144817												31032.3	957796	168470
21802.5	86978.7				31768.1	15894.6		53381.4												66164.3	780180	34333.1
7947.29	6517.62				166346	27626.3		64398.3												81575.4	867726	79136.5
14864.4	19805.2				15032.6	117401		129617												41523.5	855511	8115.49
7064.26	17555.5				119861	42658.9		127430												32777.3	537977	121774
37697.1	26638.1				40661.5	9482.08		98857.6												58910.9	924640	230661
23127	7842.17				34669.5	87609.4		45917.7												40934.8	560557	23673.7
45434.1	12005				54558.8	8430.85		38033.5												14233.6	587616	70348.2
19174.4	8535.98				80229.8	7442.7		57964.8												19721.1	6643.77	7737.04
30296.4	60571.8				28824.7	138573		133569												79872.4	594932	60193.4
34816.7	79662.1				61938.4	18732.9		119399												12110.2	941375	124781
11773.8	31642				26133.5	25061.3		140339												14149.5	21192.8	93685.5
41712.8	12425.5				69885.7	6454.54		9944.62												18943.1	28719.6	13434.7
22979.9	22769.6				13308.6	48062.2		60046.2												62379.9	211949	81217.9
12677.8	30737.9				40072.8	27668.3		31599.9												44593.1	620688	88156
6433.52	17219.1				73964.5	33744.4		52267.1												73144.5	45118.7	17198.1
21739.4	58973.9				68876.5	9755.4		75415.2												25692	1.10821e+06	16399.2
12719.9	39105.7				59205.2	10743.6		213336												44298.8	1.72797e+06	12740.9
42511.7	22117.9				59226.2	14170.6		72219.4												95220.3	1.24095e+06	12257.3
34501.3	13729				21234.8	47557.6		139330												32230.7	362127	40367.2
22054.8	31768.1				80440	18333.4		85149.5												24977.2	688681	104744
46191	45581.3				154636	25166.4		33155.8												37381.7	1.15606e+06	42238.4
35153.1	18459.6				33660.3	11710.7		39652.4												15621.3	1.09635e+06	9818.48
32798.3	17345.3				50227.7	7484.75		74532.1												40451.3	815543	41376.4
35026.9	37591.9				105333	62127.6		8956.47												27752.4	488674	162541
66227.4	10512.3				113196	14107.5		67615												21424	309734	10890.7
16483.3	24451.6				128082	56934.6		54853.1												48251.4	521241	67068.4
9208.76	25734.1				65512.6	7905.24		66732												38916.5	373270	22370.1
44866.4	71714.8				120618	25292.6		60466.7												40199	776858	9944.62
13602.9	21087.6				43899.3	105880		89943.1												41250.2	1.18524e+06	167776
10701.5	25586.9				43373.7	45055.7		112250												51783.5	465631	16420.2
37823.2	48545.7				22265	81512.3		100792												22286.1	347053	20562
29560.6	15011.5				15831.5	6664.79		179256												7821.14	742231	50459
81323.1	134305				14338.8	17555.5		32966.5												29749.8	646106	100582
11773.8	17114				53696.8	7463.72		159513												24094.2	679136	8136.51
31452.8	36015.1				102852	53822.9		79199.6												43079.4	392424	56577.1
43478.8	7127.33				43079.4	56135.6		79451.9												76592.5	190693	6959.13
28677.5	11689.7				37991.4	10575.4		165043												64734.7	1.11195e+06	38012.4
25103.3	33050.6				29350.3	7989.34		52666.6												11164	1.10919e+06	9208.76
12825	65239.3				13518.8	140675		112944												35279.2	494540	25439.7
12425.5	9986.67				48566.8	22349.1		56240.7												12068.1	751481	11058.9
44782.3	17303.2				11899.9	8283.68		144859												25208.5	489873	7358.6
62800.4	27983.7				12572.7	7253.48		183376												37823.2	1.02257e+06	14969.5
21991.7	20477.9				29098	44677.2		37907.3												12110.2	16462.2	9986.67
10070.8	25692				42574.8	9145.69		43605												54285.5	655378	17576.5
44046.5	27268.9				27205.8	9503.11		138909												12972.2	704113	14338.8
25776.1	20982.5				40619.5	10175.9		145742												57628.4	1.09305e+06	14086.5
21970.7	166410				7295.53	24640.8		96166.4												7926.27	8998.52	9650.28
27794.5	20120.5				10302	25355.6		35804.9												112019	970558	35910
6349.42	13666				40262.1	8851.35		72261.5												15978.7	453122	9482.08
78589.9	20541				73165.5	11605.6		77202.2												24956.2	519770	7190.4
50753.3	52771.7				60508.7	16441.2		19300.6												8599.05	394610	14759.3
77727.9	80587.2				21297.9	21676.3		43394.7												29161.1	1.49539e+06	6685.82
37739.1	37108.4				18732.9	8031.39		38033.5												20667.2	514492	55967.4
77622.7	24283.4				18627.8	12656.8		127052												13014.2	754719	80040.6
81533.3	24472.6				90216.5	24535.7		22096.8												13750.1	341607	79199.6
26196.6	31663				23547.5	8367.78		56051.5												16819.7	532132	52014.8
22328.1	8220.61				8535.98	6517.62		81049.7												45476.2	138993	79662.1
61875.3	14359.8				13245.5	9419.01		41355.3												11689.7	786992	49597
6622.74	39799.5				15747.4	10638.4		55504.9												13413.7	881119	64797.7
19321.6	7127.33				31536.9	7148.36		33639.3												9040.57	789452	85822.3
27142.7	29224.2				48314.5	7779.09		15663.3												37276.6	218256	54684.9
65092.1	49281.6				30632.8	7106.31		51384.1												29161.1	435797	71988.1
30464.6	6875.04				16672.5	8262.66		51215.9												13708	17471.4	39673.4
37739.1	34143.9				6328.4	16188.9		45959.7												19384.7	368035	36729.9
100834	7926.27				11984	8031.39		72829.1												15684.3	1.00704e+06	27668.3
10533.3	22138.9				16420.2	26469.9		96250.5												19805.2	1.2767e+06	49092.4
44677.2	65491.6				42154.3	63410.1		93832.7												31116.4	483334	64797.7
29791.8	57775.5				97343.8	9061.59		64692.6												30569.7	580299	7169.38
16252	59058				70264.1	18396.5		47200.2												91961.5	514850	42364.5
12551.7	7842.17				99908.8	24304.4		144817												27395	302249	21192.8
10049.7	19111.3				104093	9755.4		76340.2												18606.7	1.07455e+06	67341.7
6517.62	19237.5				54621.8	6538.64		34143.9												11185.1	439414	22958.8
13518.8	55462.8				47473.5	7547.82		24514.7												9082.62	8956.47	30380.5
62947.6	56051.5				55736.2	6454.54		145196												18270.4	608178	27142.7
30317.4	84623.9				81701.5	7905.24		63683.4												80881.5	407877	9376.96
8830.32	7064.26				64881.8	109811		80250.8												65933.1	845398	90111.3
7358.6	69864.7				48146.3	11311.2		44866.4												11122	189326	76529.5
11374.3	9166.72				238398	12677.8		41986.1												40472.3	278534	384855
41460.5	27941.7				20919.5	35237.2		75772.6												37549.9	299642	104765
13224.5	14233.6				10932.8	13939.3		38937.5												44971.6	175492	9629.26
8493.93	8052.41				42658.9	51804.6		200532												11101	240101	11058.9
29581.6	44971.6				34879.8	92234.8		56030.5												20940.5	112671	17828.8
17955	30359.5				80355.9	8746.22		71273.3												26364.8	388387	50837.4
19132.4	28172.9				57985.8	13392.7		50143.6												47473.5	147382	124550
27037.6	12677.8				47683.7	23694.7		63935.7												23085	211003	640976
35111	73754.2				49723.1	12867		118957												32377.8	203434	236905
18732.9	30401.5				89333.4	6475.57		9397.99												52288.1	398311	81091.8
25166.4	98584.2				101212	106784		15936.6												6559.67	431487	201584
32798.3	11416.3				9608.23	20898.4		200743												16378.1	154783	280279
22937.8	52603.5				43794.2	11269.2		131656												13035.2	321739	266024
50837.4	8073.44				27773.5	16987.9		149464												11689.7	356787	136176
51236.9	62085.6				6517.62	152659		63031.7												25755.1	21886.6	94652.6
17934	28614.4				103819	14254.7		66227.4												9440.03	95598.7	45139.8
10154.9	23757.8				104829	20898.4		86558.2												41881	84245.5	87083.8
53780.9	31305.6				40009.8	12215.3		75751.5												18711.9	330422	71483.6
13834.2	27416				70390.3	9587.21		85675.1												13581.9	147550	46085.9
12825	62863.5				125306	7022.21		247123												13287.5	43100.4	25019.2
33744.4	39231.9				25586.9	7274.5		113554												59247.3	6811.96	27794.5
33534.2	75982.8				62001.5	25103.3		105270												31368.7	10596.4	73859.3
10386.1	68582.2				36162.3	24703.9		14906.4												15326.9	372598	41250.2
6496.59	78631.9				14675.2	8977.49		73775.2												6769.91	398416	47936
	83951.1				17702.7	358175		90111.3												12825	241257	113890
	39820.5				35279.2	7106.31		66858.2												24535.7	281014	45644.4
	48650.9				31747.1	67636.1		89522.6												21129.7	180706	26995.6
	92592.2				25986.4	44845.4		63725.5												17114	17072	45076.7
	12362.5				7547.82	7022.21		164244												51783.5	262113	40241
	77160.2				9545.16	12740.9		23589.6												15768.4	163466	16041.8
	24220.3				88303.2	10175.9		32630.1												40114.9	9671.3	23526.5
	32356.8				26869.4	80292.9		78232.4												19868.2	116497	23316.3
	103147				27626.3	6748.89		39231.9												60508.7	75562.3	16483.3
	85254.7				10428.2	11185.1		78631.9												30275.4	47095.1	29224.2
	24262.4				35005.9	8956.47		35026.9												66963.3	1.18265e+06	128755
	58995				12782.9	6938.11		43857.3												17114	15642.3	177069
	39799.5				22096.8	135524		108466												74637.2	239091	151755
	33933.7				12362.5	12173.2		21655.3												15053.6	247775	74006.5
	67278.6				15768.4	11878.9		109538												98058.6	177237	121690
	15032.6				31557.9	16483.3		91961.5												19069.3	267685	15558.2
	96229.5				30801	8094.46		37528.9												78631.9	74006.5	94400.3
	10827.7				7737.04	10007.7		125538												20456.9	121017	46212
	45791.5				35889	13119.3		90531.8												37949.4	108150	98983.7
	8599.05				7842.17	14633.1		54895.2												38538	31957.4	124423
	41923				8178.56	9250.81		46401.2												63010.7	207639	24409.5
	85948.5				34522.4	60613.9		57081.7												84834.2	137648	89943.1
	68624.2				27079.7	27416		46191												54411.6	224606	8977.49
	7211.43				12804	18123.2		45097.7												23190.1	153984	88513.5
	53865				9713.35	37865.3		43815.2												47746.8	68771.4	15789.5
	54769				79367.8	15453.1		104555												23526.5	145490	31011.2
	15411				20583.1	37297.6		94904.9												37171.5	92697.4	139961
	17450.4				21234.8	30212.3		60950.2												31095.3	314654	230366
	26491				9103.64	89417.5		97806.3												24451.6	201289	166536
	9271.84				8283.68	28467.3		68792.4												30780	561693	78652.9
	43773.2				9061.59	39841.6		83635.8												43226.5	123351	177868
	30737.9				24178.3	16693.5		42806												21024.6	201247	237641
	84014.2				6454.54	49176.5		61265.6												20183.6	226351	146016
	63284				13939.3	33807.5		26427.9												30864.1	160312	134957
	50038.5				26091.5	24367.5		54474.7												33450.1	60824.1	122132
	13308.6				8283.68	26743.3		192964												35867.9	271890	156486
	8136.51				21676.3	11437.4		172738												7169.38	333681	57775.5
	11185.1				10407.2	9587.21		11416.3												79409.8	204506	8073.44
	8977.49				11374.3	6370.45		41670.7												10575.4	167881	7169.38
	20099.5				9397.99	43205.5		72597.9												18501.6	96797.1	25797.2
	35426.4				17345.3	8641.1		41208.2												26343.8	78400.6	12152.2
	47683.7				12341.4	15305.9		78274.5												44740.3	52582.5	22895.8
	24893.1				11037.9	30780		78758.1												22138.9	54979.3	29875.9
	13560.9				23799.8	7547.82		54264.4												27962.7	66626.9	78737
	85401.8				7652.95	11920.9		60803.1												25713.1	59793.9	29119
	61875.3				16798.6	7421.68		10028.7												118789	29119	7547.82
	35258.2				13897.2	8535.98		77917.1												54138.3	168554	81617.4
	20688.2				6349.42	16651.5		46926.9												28509.3	289277	27836.5
	46989.9				6643.77	19637		50185.7												31137.4	343584	16062.8
	80145.7				13077.3	14906.4		104156												47452.5	91814.3	27458.1
	55378.7				17387.3	13602.9		33933.7												31810.2	97364.8	18585.7
	17976				9944.62	7232.45		113911												18627.8	322307	34816.7
	40829.7				7190.4	9881.55		103105												8325.73	118263	20435.9
	24640.8				9650.28	6328.4		63368.1												24914.1	645476	37234.5
	24745.9				7926.27	9103.64		97049.4												6811.96	31957.4	6664.79
	30653.8				516889	64987		190146												16336.1	95977.2	15305.9
	20730.2				46212	129007		59394.4												29224.2	311290	7085.28
	20751.3				39252.9	13497.8		91856.4												29056	369633	9145.69
	20288.7				44446	28172.9		38811.4												38748.3	225152	49008.3
	31705.1				29939	15116.7		50984.6												36519.7	86894.6	38327.8
	74195.7				37024.3	25986.4		99425.2												24367.5	282024	51867.6
	19594.9				10974.8	9313.89		39904.6												24535.7	913223	11899.9
	6664.79				16819.7	35636.7		97406.9												21928.6	37949.4	12614.7
	45181.8				63157.8	8031.39		29497.5												21192.8	13413.7	6832.99
	27689.4				45917.7	10196.9		37360.7												133695	297330	70222.1
	118368				71820	10575.4		94904.9												6433.52	40283.1	133779
	23021.9				27268.9	8010.36		78169.4												16125.8	369255	16861.7
	42385.5				37781.2	12215.3		83383.5												20961.5	57207.9	12698.8
	27058.6				116203	6980.16		44677.2												22475.3	131509	18648.8
	16882.7				91541	21886.6		71988.1												19531.8	285577	116665
	31684				35174.1	7316.55		98626.3												24052.1	170236	32356.8
	27416				16546.3	194372		8956.47												43731.1	101023	37949.4
	11920.9				70852.8	18901.1		32672.2												43478.8	42679.9	13876.2
	67005.3				44719.3	6538.64		138089												27836.5	319826	45265.9
	22748.6				13750.1	6727.86		143703												95766.9	89312.4	27226.8
	85317.7				113995	22874.7		147466												43878.3	55021.3	34459.3
	23021.9				14464.9	13350.6		54916.2												18123.2	70979	48083.2
	29896.9				8451.88	44824.4		86789.4												19048.3	207933	14464.9
	25692				51215.9	8199.58		42070.2												60046.2	85591	232427
	20120.5				49870.3	79010.4		122868												7968.31	33239.9	42007.1
	15810.5				56156.6	13014.2		61223.6												43394.7	104681	70327.2
	30254.4				9082.62	6517.62		95388.5												7190.4	74595.2	10154.9
	43752.1				39610.3	12698.8		168007												39421.1	123435	25460.8
	68666.3				10449.2	6790.94		98163.7												60613.9	139855	98668.3
	46443.3				38033.5	9250.81		140739												30527.7	85738.2	25019.2
	61244.6				55042.3	14233.6		33618.3												17471.4	67299.7	12572.7
	20225.6				26364.8	13140.4		93433.2												32020.4	140507	8157.54
	40640.5				50711.3	14864.4		93412.2												61538.9	25586.9	18838
	43752.1				16273	10617.4		91583.1												13161.4	255680	11437.4
	24136.2				21024.6	10680.5		72976.3												29034.9	95409.5	16567.4
	21403				74805.4	14990.5		62022.5												24788	75772.6	85422.9
	15642.3				36582.8	16483.3		84792.1												55589	115740	56177.7
	21382				27353	25082.3		62337.9												16903.8	222440	15831.5
	12677.8				10869.7	9250.81		110211												12131.2	90826.2	46359.2
	19195.4				64167	12635.8		9797.45												29140.1	59793.9	30422.6
	18880.1				9334.91	28215		27016.6												84918.3	54832.1	21508.1
	10932.8				55694.1	369780		9292.86												28257	60887.2	16315.1
	59857				8199.58	14906.4		30002.1												44908.5	8683.15	7505.77
	9145.69				44761.3	31200.5		82542.5												20141.5	124171	10070.8
	62127.6				16882.7	22916.8		104997												14612.1	41250.2	10638.4
	30927.2				12698.8	31621		142189												24556.7	15116.7	9103.64
	19910.3				47011	52414.3		36961.2												8599.05	103567	15137.7
	8851.35				39126.7	10638.4		10911.8												43310.6	97680.2	6349.42
	27479.1				45938.7	29182.1		113007												32546	205305	29665.7
	74784.4				8578.03	43562.9		158294												26638.1	169668	290812
	25040.3				47725.8	85885.4		155603												45308	14275.7	219244
	40114.9				18375.5	14401.8		42070.2												20583.1	138258	955630
	11647.6				8977.49	19027.2		92865.6												66122.3	94253.2	507407
	28950.8				12846	11037.9		86432												17198.1	72660.9	9355.94
	19195.4				7358.6	8788.27		104976												16777.6	166431	13687
	58238.1				147550	15852.5		47746.8												40430.3	37234.5	14065.4
	11584.5				55231.6	12782.9		140276												24136.2	13413.7	8493.93
	70243.1				70369.3	9229.79		146037												62043.5	100371	6664.79
	51552.3				17429.4	20372.8		65933.1												75457.2	184680
	54958.2				519896	7716.02		73670.1												20456.9	147845
	36330.5				17429.4	6391.47		98584.2												17891.9	28172.9
	7295.53				10617.4	8220.61		76928.9												44845.4	42091.2
	21045.6				36372.5	8557		77307.4												84855.2	50564.1
	30149.2				82164	6664.79		142484												15621.3	18207.3
	28740.6				48104.2	28761.6		85023.4												8262.66	22685.5
	6643.77				9692.33	31305.6		39589.3												11899.9	16609.4
	39000.6				48440.6	15432		45013.6												21823.5	82058.9
	41902				34101.9	16693.5		39694.4												52603.5	144880
	75457.2				7926.27	9397.99		59016												15726.4	141285
	29644.7				40535.4	9419.01		11479.4												16819.7	169584
	29686.7				34564.4	14801.3		42532.7												78337.6	138026
	36687.9				19805.2	23841.9		64566.5												12572.7	51068.7
	44824.4				6664.79	19069.3		22790.6												30548.7	152807
	13834.2				60340.5	7043.23		64839.8												50837.4	72177.4
	11269.2				9271.84	9271.84		13708												20919.5	293335
	21781.5				64209.1	6412.5		49576												24094.2	118473
	25734.1				31200.5	7989.34		13203.4												54790	75373.1
	54117.3				24619.8	70306.2		72934.3												45013.6	6875.04
	37171.5				34606.5	47326.3		36708.9												18207.3	54916.2
	40409.2				71862	9397.99		57039.7												104492	61644.1
	68245.8				81617.4	11794.8		103252												24914.1	73733.2
	55189.5				41124.1	15642.3		67657.1												6896.06	231460
	40241				44950.5	11206.1		24514.7												18186.3	25818.2
	47284.3				7484.75	11164		95577.7												41460.5	135545
	7821.14				63662.4	19931.3		8409.83												14738.2	44067.5
	30002.1				48209.4	6938.11		108718												55610	118558
	7610.9				22664.5	6706.84		170068												32020.4	177489
	20372.8				20646.1	48566.8		30590.8												15516.1	9082.62
	9545.16				26848.4	8325.73		95535.7												16735.6	148076
	32504				27668.3	13413.7		44172.6												30969.2	46800.7
	11248.1				27626.3	11016.9		87693.5												72282.5	284757
	7694.99				10596.4	6980.16		65638.7												54495.7	8809.3
	28215				40093.9	9587.21		17639.6												42427.6	130289
	7484.75				6454.54	10428.2		67341.7												63935.7	113890
	12740.9				55336.7	6601.72		71798.9												10974.8	14485.9
	8409.83				20393.8	7190.4		22811.7												11374.3	84729
	10470.2				16104.8	10239		71862												24073.1	102789
	46317.1				31894.3	10953.8		44382.9												18228.3	85948.5
	50416.9				27058.6	11521.5		88891.9												19174.4	196349
	57334				42049.2	22832.7		9608.23												10617.4	49807.2
	18018.1				59205.2	9608.23		31557.9												8283.68	80986.7
	17072				38496	6917.09		13750.1												6328.4	125748
	32020.4				30170.3	10260		115110												19931.3	86179.7
	20393.8				61034.3	7190.4		29686.7												42238.4	50164.6
	7043.23				36183.3	7253.48		102852												17387.3	450725
	46989.9				13518.8	15726.4		67005.3												17870.9	12173.2
	82290.2				64881.8	8178.56		23000.9												6601.72	74721.3
	29224.2				42637.8	8809.3		103651												33870.6	184428
	43773.2				18249.3	7127.33		20667.2												39820.5	40682.6
	6496.59				34522.4	74805.4		39463.1												26133.5	75436.2
	30443.6				90090.3	68119.6		33176.8												7379.63	84687
	28004.7				9839.5	9734.38		63073.7												16840.7	8998.52
	27079.7				10260	11416.3		66059.2												27331.9	99509.3
	58069.9				19573.9	8830.32		51867.6												12047.1	187897
	34354.2				7358.6	13056.3		46464.3												15726.4	82710.7
	20604.1				10911.8	12110.2		60992.3												12951.1	141432
	33492.1				19468.8	6854.01		57691.4												62737.3	25650
	20099.5				81365.1	7169.38		60382.6												33492.1	119756
	48629.8				17765.8	11626.6		66416.6												29413.4	55757.2
	31747.1				13077.3	21339.9		79262.7												28362.2	13623.9
	30002.1				27752.4	9019.54		113491												16294	121879
	9229.79				6580.69	32567.1		38348.8												21802.5	13729
	7148.36				8010.36	45560.3		46317.1												47221.2	12110.2
	30759				112061	8914.42		54537.8												66711	59793.9
	34753.6				33387	41817.9		126568												18312.4	7211.43
	7631.92				24809	31957.4		46127.9												37444.8	83572.7
	42700.9				25713.1	40787.7		82815.8												40493.3	95178.3
	9650.28				16273	111031		17387.3												35889	39337
	34690.6				14969.5	29350.3		38012.4												46905.8	97932.5
	37991.4				30843.1	27100.7		54874.1												15789.5	21760.4
	40661.5				15284.9	69654.4		38937.5												19405.7	33597.3
	16209.9				19658	150872		56829.4												33828.5	44172.6
	28929.8				16798.6	50290.8		33302.9												32966.5	50017.5
	18711.9				6706.84	11647.6		42133.3												9797.45	31957.4
	37507.8				41923	11984		12825												7737.04	78505.8
	7589.87				42091.2	71756.9		14885.4												32546	9860.53
	13708				50543.1	59878		17303.2												35426.4	17050.9
	15242.8				7043.23	42827.1		9250.81												52246.1	10386.1
	29939				38222.7	176354		49071.4												71378.4	72597.9
	23799.8				65975.1	154573		123814												23736.7	34774.6
	20204.6				67762.2	88765.8		98563.2												26028.4	10890.7
	23694.7				41166.1	12194.3		61623												7905.24	61034.3
	8893.4				37045.3	45413.1		49470.8												26196.6	24220.3
	43499.8				76235.1	23421.4		34270.1												24556.7	19742.1
	15221.8				23926	7989.34		24031.1												44446	11710.7
	32272.7				8514.95	44067.5		58679.6												28551.4	18060.1
	15263.8				17828.8	117506		25755.1												14990.5	11248.1
	17639.6				14612.1	90111.3		29686.7												8893.4	7526.8
	8683.15				91520	37171.5		40009.8												18123.2	17576.5
	25145.4				70516.4	311227		15705.4												10470.2	57733.5
	18585.7				20835.4	21865.6		15347.9												31179.4	9965.65
	42049.2				55084.4	61854.3		23064												42070.2	66143.3
	43836.2				62632.2	87167.9		20583.1												20141.5	23610.6
	14780.3				7295.53	7673.97		19069.3												15326.9	22937.8
	33639.3				53570.6	59184.2		14696.2												18333.4	31284.6
	14212.6				37486.8	31368.7		18711.9												19426.7	12930.1
	45350				8578.03	76382.3		39652.4												8430.85	29013.9
	14023.4				80482.1	141516		22895.8												65596.7	24809
	6896.06				16903.8	126063		57270.9												86558.2	9419.01
	82605.6				16209.9	23316.3		59899												13056.3	7043.23
	31074.3				12635.8	10911.8		99845.7												25418.7	6664.79
	103988				66858.2	24682.9		106721												61328.7	38832.4
	69149.8				17660.6	7358.6		71525.6												51531.2	39063.7
	7400.65				7652.95	46380.2		42217.3												18838	7800.12
	42679.9				8704.17	11542.5		91982.5												9545.16	63830.6
	24556.7				30527.7	26343.8		23694.7												6664.79	26911.5
	57523.2				51300	58574.5		56261.8												8283.68	71336.4
	45980.7				15158.7	55694.1		139877												20204.6	27268.9
	47725.8				61623	85612.1		85023.4												19027.2	19658
	21739.4				14317.7	7947.29		73964.5												16546.3	55021.3
	23085				33681.4	6959.13		25376.7												15179.7	17534.5
	72534.8				45770.5	8010.36		88135												31599.9	30885.1
	41418.4				27710.4	8746.22		111031												7148.36	65975.1
	20330.8				66942.2	15768.4		14065.4												21634.3	93096.8
	14822.3				49029.3	34480.3		76424.3												19468.8	23968
	17093				9124.67	7821.14		42574.8												35048	16966.8
	25397.7				25145.4	25544.9		38769.3												19805.2	16062.8
	43037.3				97406.9	9671.3		71525.6												16777.6	10701.5
	58995				119630	19847.2		49155.5												33597.3	6790.94
	20330.8				47263.2	7064.26		17702.7												92907.6	67699.1
	11185.1				76907.9	15537.2		30990.2												26911.5	21760.4
	31011.2				85044.4	8157.54		21823.5												11037.9	44530.1
	29203.1				86726.4	75457.2		60109.3												22244	38517
	36645.8				43626	50416.9		15957.7												7716.02	10995.9
	69822.6				62316.8	29287.2		40514.4												24115.2	27374
	25565.9				45728.5	38243.7		37171.5												6685.82	10175.9
	9419.01				131172	29854.9		43079.4												16315.1	26869.4
	8199.58				54874.1	49933.4		16420.2												28698.5	114163
	62884.5				85696.2	8788.27		95851												8409.83	29182.1
	23021.9				70411.3	10091.8		82920.9												25271.5	40745.6
	12341.4				12005	7421.68		16231												10260	31894.3
	9103.64				44067.5	55631		12467.6												9692.33	10260
	7968.31				105018	6917.09		36982.2												16167.9	90300.6
	40871.8				9082.62	19994.4		48671.9												12782.9	72934.3
	35867.9				54327.5	16483.3		15347.9												28046.8	120282
	38790.3				59793.9	18417.5		11878.9												29497.5	83425.5
	34711.6				149338	9923.6		26217.6												19174.4	6664.79
	14822.3				191933	8599.05		26385.8												15242.8	53717.8
	27920.6				60508.7	9482.08		28992.9												53570.6	8514.95
	56850.5				51594.3	6370.45		12362.5												30275.4	147761
	11248.1				38012.4	6664.79		23505.5												20351.8	66900.2
	22664.5				12257.3	22538.3		25229.5												13140.4	38769.3
	31831.2				22391.2	12972.2		23316.3												12740.9	44361.9
	33702.4				40808.7	16840.7		27374												39021.6	48882.1
	32777.3				59941.1	51636.4		55357.7												27079.7	28320.1
	50543.1				32735.3	48735		88471.4												14170.6	8367.78
	76256.1				55820.2	87209.9		96965.3												7043.23	9986.67
	15789.5				34669.5	14212.6		45980.7												34270.1	155435
	28341.1				17261.2	8430.85		72892.2												33197.8	75877.7
	22790.6				62148.6	49365.7		88366.3												26028.4	70915.9
	71105.1				15999.7	47851.9		38390.9												7253.48	40556.4
	139708				11037.9	87609.4		25187.4												43520.9	119504
	79010.4				17450.4	25418.7		24493.6												17534.5	161931
	41817.9				53970.1	8641.1		13771.1												26617.1	53423.4
	96502.8				24851	26806.3		41796.9												27857.6	65449.5
	98163.7				30359.5	104177		26364.8												40409.2
	70726.7				27731.4	27395		32693.2												9818.48
	59899				73081.4	11290.2		52960.9												28803.7
	6980.16				33176.8	13413.7		17849.9												34669.5
	30191.3				8809.3	60655.9		28929.8												46485.3
	38138.6				75078.8	42511.7		12888.1												18690.8
	116140				44277.8	18774.9		119735												21718.4
	15768.4				24283.4	52687.6		96208.5												24893.1
	22096.8				8010.36	48903.2		101023												20477.9
	14507				85570	20541		58931.9												12383.5
	11647.6				50164.6	14885.4		61644.1												9419.01
	11479.4				18690.8	140717		39273.9												27521.2
	50143.6				74111.6	47515.5		24367.5												41565.6
	26427.9				14233.6	51131.8		78716												21445.1
	25839.2				7211.43	144460		152218												7884.22
	29119				8010.36	65680.8		59899												27584.2
	39442.1				6496.59	54727		43668												10133.8
	37297.6				17240.2	138678		126232												17997
	12930.1				31831.2	14549		151587												36982.2
	7673.97				19679	86621.3		26259.7												54054.2
	9713.35				30002.1	205116		84308.5												16945.8
	16504.3				8157.54	111388		76340.2												9061.59
	61475.9				15558.2	103041		46022.8												11479.4
	9061.59				12761.9	92171.7		61454.8												20751.3
	94106				9103.64	70642.6		30023.1												21508.1
	21213.8				10323.1	14885.4		35973												6832.99
	33218.8				31200.5	72429.7		79514.9												14780.3
	9166.72				7253.48	6811.96		57481.2												56387.9
	49365.7				16567.4	24094.2		17177.1												28109.9
	15032.6				40514.4	45812.6		41944												21634.3
	7106.31				84981.3	38033.5		44824.4												6559.67
	19679				28194	68771.4		26575.1												95157.2
	339526				34837.7	9208.76		33345												14927.4
	31852.2				20435.9	12719.9		39673.4												52393.2
	79409.8				8535.98	33492.1		85380.8												22454.2
	63262.9				98668.3	8557		49071.4												30422.6
	14044.4				31242.5	6391.47		23631.6												17135
	18922.1				38685.2	63830.6		145595												16441.2
	14822.3				44088.5	51152.8		18480.6												30843.1
	15369				21550.2	63220.9		155771												12005
	22180.9				15390	64167		73459.9												16798.6
	69339.1				69191.9	16167.9		61307.7												19931.3
	12593.7				30464.6	40051.8		159619												82815.8
	77034				15768.4	23106		79052.4												16546.3
	63368.1				48945.2	22832.7		33008.6												36099.2
	6391.47				48545.7	56324.8		48230.4												7905.24
	11269.2				12551.7	110673		65470.5												22937.8
	98100.7				64987	11143		15747.4												20877.4
	92802.5				13792.1	93727.6		48840.1												7400.65
	45013.6				44572.1	9797.45		39673.4												6980.16
	20309.7				34648.5	183818		14380.8												16252
	126757				31116.4	41397.4		73712.2												16735.6
	14275.7				54474.7	33050.6		20751.3												13014.2
	38222.7				50711.3	11920.9		24703.9												92045.6
	171035				9019.54	64398.3		80524.1												18228.3
	16756.6				41944	53381.4		48545.7												15495.1
	245840				14002.4	109853		25544.9												13434.7
	106447				28761.6	91604.1		86999.7												13644.9
	88997				9461.06	51468.2		55862.3												32651.2
	7316.55				25565.9	87231		27689.4												12614.7
	11668.6				9776.43	6685.82		49891.3												51678.4
	97007.4				27268.9	20730.2		39568.3												10617.4
	95031.1				7295.53	22012.7		34417.2												16693.5
	79010.4				49639	53402.4		31494.8												48146.3
	74721.3				41018.9	32966.5		80986.7												10596.4
	44530.1				42427.6	31915.3		48924.2												68729.3
	80187.7				28299.1	34585.4		53907												82143
	53297.3				37865.3	20961.5		52077.9												6412.5
	27626.3				30716.9	31663		38201.7												15474.1
	135735				14443.9	16188.9		49197.5												55420.8
	49218.5				40955.9	145490		113995												16483.3
	9187.74				67320.7	8809.3		15726.4												48735
	17513.5				30906.1	103609		17408.3												88639.6
	9461.06				136176	104072		49702.1												29854.9
	44572.1				87062.8	302586		41292.3												33660.3
	20309.7				59205.2	74637.2		14191.6												7211.43
	41712.8				34354.2	30906.1		88261.2												12972.2
	26554				29981	11942		38979.6												8998.52
	59646.7				57901.7	62716.3		36498.7												33618.3
	65617.7				105627	12530.6		17282.2												20772.3
	11878.9				106342	53928		6475.57												59646.7
	6854.01				47410.4	30275.4		23421.4												6601.72
	80629.2				88723.7	77685.8		19237.5												10680.5
	101444				217478	47620.7		105522												10512.3
	66332.5				30969.2	8662.13		130479												13056.3
	77769.9				42743	36057.1		93748.6												21760.4
	9019.54				21108.7	94358.3		12782.9												46695.6
	13224.5				21865.6	11248.1		7316.55												24346.5
	54705.9				66479.7	12761.9		32062.5												23379.3
	53675.7				26491	9608.23		27416												37381.7
	19405.7				72997.3	6832.99		13539.8												8535.98
	39778.5				112692	41965.1		11752.7												12972.2
	12215.3				72597.9	77496.6		19973.3												15999.7
	11185.1				35931	60382.6		58427.3												7085.28
	7694.99				67657.1	77643.8		41334.3												16441.2
	19594.9				14969.5	34879.8		34438.3												26785.3
	64188				57123.8	34228		16146.9												25965.4
	45076.7				58090.9	41334.3		21802.5												60676.9
	54853.1				26533	86810.5		12761.9												8788.27
	128292				23484.5	112839		58574.5												62716.3
	144943				11206.1	16924.8		18291.4												18922.1
	141537				114584	108445		27268.9												27479.1
	25607.9				13834.2	101654		67930.4												49407.8
	10806.6				42406.6	54012.1		12593.7												14990.5
	28299.1				24220.3	29833.9		31032.3												28908.8
	58238.1				24346.5	59226.2		25607.9												30906.1
	46527.4				54684.9	13287.5		37886.3												30317.4
	26049.4				35910	115740		7085.28												11058.9
	7232.45				97070.5	36309.4		92844.5												37003.3
	41796.9				45791.5	23904.9		31684												32209.7
	57334				40114.9	45265.9		82731.7												7968.31
	8115.49				86284.9	7926.27		69023.7												11374.3
	24262.4				42700.9	16125.8		20057.4												8683.15
	58889.8				12404.5	108403		47767.8												43689.1
	33618.3				27500.1	11122		44761.3												17786.8
	13518.8				7400.65	8094.46		34669.5												16777.6
	7001.18				37066.3	89711.9		26743.3												57060.7
	131320				19195.4	65575.7		16336.1												32209.7
	14149.5				61349.7	56514.1		35657.7												38916.5
	17029.9				74111.6	82079.9		25797.2												20162.6
	19742.1				84687	17997		9944.62												48209.4
	31873.3				28740.6	31705.1		9061.59												13792.1
	14170.6				44256.7	87630.4		35657.7												23820.8
	7610.9				46737.6	37423.7		67615												38517
	41018.9				35931	93958.8		27878.6												22433.2
	17534.5				29245.2	55441.8		22874.7												17177.1
	61034.3				95872.1	71504.6		23715.7												38432.9
	10638.4				6938.11	17050.9		18102.2												51047.7
	95977.2				92718.4	6790.94		21823.5												21487.1
	6391.47				35846.9	33450.1		16945.8												61875.3
	63662.4				31978.4	42637.8		9713.35												15347.9
	32714.2				58027.8	30527.7		25166.4												21571.2
	42343.5				45623.3	13855.2		36940.2												21213.8
	130752				98626.3	73144.5		60403.6												8956.47
	25671				56766.4	48777		23589.6												52288.1
	83761.9				118915	53907		28172.9												13035.2
	8346.76				97406.9	80187.7		47662.7												28656.5
	7253.48				94568.5	48777		35153.1												15873.6
	7589.87				57165.8	120576		38369.9												12656.8
	13644.9				23694.7	32651.2		15158.7												24199.3
					32483	9545.16		6412.5												12131.2
					96586.9	13014.2		9313.89												11143
					46317.1	15242.8		30443.6												24283.4
					61602	7758.07		27353												25713.1
					12846	56156.6		20520												34228
					49491.9	28088.8		6748.89												11710.7
					22811.7	117927		28215												42658.9
					64293.2	76466.4		83846												15999.7
					66479.7	44740.3		41103												53066
					45707.4	43079.4		21129.7												32483
					101254	93979.9		15432												54916.2
					13014.2	52056.9		23106												13981.3
					7358.6	11500.4		15305.9												16399.2
					29812.8	31768.1		11164												13455.7
					60088.2	82500.4		34375.2												37486.8
					60971.3	17702.7		11857.9												10680.5
					43310.6	8304.71		18039.1												87777.6
					60971.3	43962.4		14822.3												38769.3
					40535.4	16104.8		47473.5												71735.9
					61833.3	70432.3		30653.8												40283.1
					52876.8	127787		13434.7												20856.4
					32735.3	40199		35931												17660.6
					115908	76992		41502.5												19679
					18333.4	69360.1		64545.4												16273
					53970.1	20477.9		8472.9												14317.7
					68540.1	27773.5		11374.3												8641.1
					16945.8	12446.5		10848.7												21823.5
					44382.9	9166.72		6959.13												18669.8
					33134.7	14107.5		12972.2												15411
					44256.7	28971.9		38664.2												8599.05
					18312.4	32461.9		25439.7												20730.2
					77118.1	43583.9		29161.1												13708
					29371.3	52624.5		7631.92												44719.3
					8599.05	14275.7		16504.3												29013.9
					63515.2	14612.1		26322.8												10659.5
					74195.7	10554.3		17765.8												14717.2
					25965.4	142757		11647.6												18081.1
					10007.7	137417		11479.4												20520
					58238.1	43331.7		34459.3												18270.4
					23169.1	77370.4		35342.3												21886.6
					33702.4	9902.58		12993.2												32419.9
					27500.1	7884.22		39673.4												19342.6
					44887.5	31494.8		22937.8												7337.58
					50963.6	44277.8		10533.3												7190.4
					7211.43	54243.4		27668.3												14338.8
					35552.6	10112.8		8578.03												16399.2
					47305.3	7379.63		20688.2												34522.4
					81890.7	83888.1		44509												30801
					38832.4	76676.6		48377.5												11122
					56913.5	76319.2		21613.3												33113.7
					14002.4	39841.6		12215.3												31515.8
					21234.8	92697.4		12993.2												32966.5
					46548.4	14086.5		46926.9												8725.2
					56745.3	6832.99		28698.5												7085.28
					46506.4	10133.8		19973.3												7821.14
					89186.3	10070.8		9692.33												7842.17
					115930	27310.9		27289.9												23947
					57859.6	43478.8		10617.4												18753.9
					68350.9	42848.1		24535.7												21655.3
					117948	40682.6		11311.2												58238.1
					6601.72	92087.6		8893.4												17240.2
					26890.4	48924.2		17324.3												14422.9
					8136.51	6811.96		18732.9												13666
					10575.4	9271.84		20330.8												16020.7
					14780.3	61812.3		20183.6												9040.57
					42175.3	45160.8		18880.1												74784.4
					36582.8	22979.9		53213.2												10953.8
					27079.7	9103.64		26175.6												15621.3
					82878.9	40072.8		77412.5												18796
					11227.1	19805.2		41313.3												22937.8
					23274.2	82899.9		25755.1												35026.9
					29013.9	27983.7		7022.21												15873.6
					17261.2	67552		20036.4												14359.8
					19658	78274.5		11500.4												25986.4
					93033.7	63452.2		17050.9												13939.3
					36519.7	10260		42196.3												14086.5
					6412.5	50564.1		17955												67047.4
					46842.8	87924.8		29770.8												14780.3
					62527.1	54222.4		31326.6												12698.8
					12488.6	28151.9		78610.9												8641.1
					46947.9	30569.7		39631.3												16146.9
					10827.7	7694.99		19510.8												7085.28
					9944.62	17156.1		28761.6												9692.33
					24136.2	8746.22		53759.8												9776.43
					12677.8	109012		26680.2												14128.5
					14317.7	11521.5		51026.6												20730.2
					7673.97	12825		8893.4												61118.4
					38601.1	36435.6		9545.16												17849.9
					55378.7	62043.5		22202												40535.4
					32735.3	13855.2		16104.8												34543.4
					59772.9	76844.8		8514.95												24304.4
					89375.5	44025.5		45329												28572.4
					38685.2	45791.5		22349.1												21255.8
					45181.8	97617.1		8872.37												12656.8
					18291.4	49344.7		42070.2												166410
					45791.5	22979.9		11984												16062.8
					54411.6	69318		58406.3												7379.63
					69423.1	106048		22475.3												9461.06
					110127	148854		48861.1												52834.8
					15137.7	53339.3		35048												22391.2
					75583.4	6517.62		54474.7												40346.2
					47431.4	192396		18396.5												24935.1
					76697.7	7295.53		20204.6												9208.76
					42007.1	54369.6		7842.17												12509.6
					40850.8	67594		8956.47												8094.46
					70327.2	56009.5		8683.15												33744.4
					52035.8	30464.6		50185.7												26911.5
					37549.9	9776.43		18817												66290.5
					63725.5	41733.8		19069.3												18543.7
					55294.6	151398		13329.6												14864.4
					31431.7	43415.7		46338.2												31852.2
					20477.9	30737.9		24451.6												52456.3
					15999.7	97175.6		17681.7												13750.1
					40135.9	60445.7		10407.2												8977.49
					52162	11353.3		42700.9												16062.8
					23442.4	19174.4		27794.5												8094.46
					78737	56282.8		37991.4												16903.8
					97596.1	35069		14149.5												7779.09
					33345	17849.9		11185.1												45644.4
					46653.5	10554.3		36162.3												46884.8
					39946.7	48125.3		388786												12509.6
					95809	29308.3		40808.7												27752.4
					81196.9	6349.42		94484.4												22286.1
					18102.2	7001.18		21192.8												58111.9
					97764.3	109475		27647.3												15137.7
					41040	108424		26175.6												11185.1
					27962.7	111851		14401.8												10512.3
					133128	34921.8		30948.2												14107.5
					103714	142547		17723.7												24178.3
					113407	118200		18501.6												7905.24
					71588.7	8641.1		10848.7												42469.6
					16882.7	53633.7		11857.9												14422.9
					9313.89	224437		9376.96												17324.3
					84729	24472.6		11037.9												22538.3
					76823.8	18732.9		20898.4												22811.7
					8535.98	9713.35		50311.8												13666
					49344.7	14759.3		10217.9												10407.2
					13392.7	109454		37865.3												40661.5
					40493.3	74889.5		19153.4												8893.4
					38622.1	18480.6		12635.8												25355.6
					30653.8	88597.6		29329.3												45076.7
					88071.9	58048.9		11374.3												24514.7
					40009.8	6391.47		11668.6												16609.4
					23968	7211.43		46191												9671.3
					15137.7	92991.7		10470.2												18480.6
					27500.1	128944		46464.3												20183.6
					25797.2	70053.9		6896.06												12740.9
					11731.7	127661		20835.4												7064.26
					21024.6	24325.4		6433.52												46590.5
					8809.3	320183		28467.3												13581.9
					26448.9	357271		61854.3												12677.8
					6643.77	100603		21928.6												21403
					8788.27	246744		13813.1												6727.86
					11752.7	9923.6		26469.9												18291.4
					9503.11	214997		18964.2												42637.8
					33239.9	8010.36		6643.77												28740.6
					12005	8157.54		11984												16146.9
					10028.7	132728		18901.1												18522.7
					21318.9	86326.9		10449.2												62737.3
					11899.9	15705.4		6496.59												19658
					13329.6	10785.6		13813.1												9376.96
					18543.7	6875.04		38979.6												40051.8
					6601.72	7905.24		16315.1												35468.5
					19510.8	62632.2		15705.4												17050.9
					13455.7	182241		18396.5												19994.4
					22033.8	64713.6		7127.33												24514.7
					18312.4	8031.39		12026.1												14254.7
					38285.8	96313.6		14990.5												9797.45
					34942.8	12383.5		17744.7												12488.6
					15726.4	10428.2		16378.1												14023.4
					12593.7	16735.6		30443.6												22412.2
					33071.7	10281		10554.3												26469.9
					18144.2	65743.8		24535.7												8430.85
					8683.15	69423.1		7968.31												29918
					17198.1	8914.42		41796.9												19468.8
					9208.76	26406.9		11437.4												24388.5
					41859.9	45392.1		46275.1												12488.6
					9902.58	41859.9		16209.9												41649.7
					45434.1	42806		8514.95												13224.5
					20015.4	8136.51		10407.2												38096.5
					40030.8	13687		15747.4												62506.1
					8641.1	48735		7673.97												10953.8
					17008.9	12761.9		13329.6												25860.2
					12404.5	63788.6		7673.97												29350.3
					13602.9	6643.77														48461.6
					12110.2	35447.4														21592.2
					44256.7	7568.85														19489.8
					13182.4	8935.44														62316.8
					12026.1	21403														34942.8
					49050.3	33366														40072.8
					6559.67	50795.4														21592.2
					63178.9	86768.4														29581.6
					10344.1	26701.2														41061
					15137.7	66479.7														24241.3
					43058.3	73501.9														45728.5
					49554.9	137837														46401.2
					51678.4	7926.27														35720.8
					12909.1	63031.7														21003.6
					8620.08	31831.2														19027.2
					31810.2	12572.7														8283.68
					17849.9	12740.9														29644.7
					11416.3	28004.7														29013.9
					10575.4	70831.8														22979.9
					10070.8	26028.4														43562.9
					19952.3	114563														31095.3
					18564.7	9860.53														16525.3
					7547.82	6328.4														17660.6
					20499	6938.11														12930.1
					15831.5	6790.94														31368.7
					32314.8	39883.6														44067.5
					25671	22685.5														32798.3
					11143	36435.6														8346.76
					38390.9	50080.5														52077.9
					19405.7	79809.3														30338.5
					41250.2	23064														55000.3
					22769.6	82122														29224.2
					9482.08	45076.7														37781.2
					26154.6	38937.5														30485.6
					11185.1	6412.5														36477.6
					10932.8	18375.5														37003.3
					42175.3	29161.1														12572.7
					13434.7	71462.5														6664.79
					133338	99362.1														29539.5
					31957.4	12215.3														23715.7
					11899.9	89796														22286.1
					43605	11437.4														18543.7
					21970.7	28740.6														27058.6
					19321.6	19237.5														18018.1
					29350.3	23757.8														50311.8
					69465.2	9545.16														7737.04
					8662.13	76823.8														11037.9
					8578.03	53402.4														14969.5
					26259.7	48188.3														44109.6
					17408.3	12972.2														40661.5
					23547.5	56114.6														36645.8
					19216.5	61349.7														31053.3
					16441.2	21108.7														13308.6
					21234.8	44382.9														13245.5
					20099.5	61980.5														13771.1
					48608.8	24767														36772
					25671	31915.3														6685.82
					134536	8115.49														14443.9
					51594.3	15558.2														38538
					60824.1	36477.6														18732.9
					20814.3	58322.2														64398.3
					15390	48608.8														114184
					43289.6	46233														20919.5
					120008	6959.13														99299.1
					75352.1	49554.9														48798
					30212.3	8241.63														14549
					56156.6	16462.2														7505.77
					15284.9	8094.46														19721.1
					28362.2	11899.9														23274.2
					74174.7	60698														58048.9
					22790.6	9271.84														46695.6
					35615.6	45308														9503.11
					48083.2	6896.06														21760.4
					54264.4	17114														8346.76
					28130.9	82542.5														16630.4
					39526.2	24514.7														25166.4
					18228.3	13729														19573.9
					89690.8	55757.2														37844.2
					57712.5	12614.7														48692.9
					69612.4	137942														6664.79
					35762.8	67951.4														19069.3
					50879.5	17303.2														20856.4
					73060.4	63620.4														12173.2
					7989.34	27605.3														187497
					29203.1	22433.2														20982.5
					27584.2	49218.5														28866.7
					26995.6	12909.1														10533.3
					14969.5	123961														6748.89
					10365.1	57817.6														33408.1
					8283.68	38538														13245.5
					79746.2	32483														23232.2
					12930.1	14296.7														7589.87
					30464.6	19342.6														25965.4
					30023.1	22180.9														53402.4
					8157.54	17513.5														17156.1
					36751	11185.1														26827.4
					49576	54054.2														14570
					75289	6454.54														12867
					33008.6	56030.5														100666
					68098.6	24094.2														39084.7
					56619.2	52666.6														23673.7
					51468.2	46632.5														14591.1
					64818.8	31663														37213.5
					28236	32777.3														114374
					20204.6	7737.04														29896.9
					15284.9	23799.8														12488.6
					21129.7	98374														20351.8
					8220.61	28971.9														69591.3
					6580.69	30044.1														8346.76
					51615.3	20267.7														12888.1
					45308	7190.4														7337.58
					30275.4	9545.16														23106
					27226.8	12719.9														27353
					11647.6	112439														42469.6
					44130.6	13750.1														13098.3
					9755.4	64082.9														15305.9
					9040.57	12131.2														23841.9
					78127.3	7631.92														25145.4
					16483.3	37928.3														15873.6
					11185.1	8430.85														21487.1
					30338.5	57817.6														36393.5
					28740.6	31894.3														9524.13
					51152.8	15621.3														47053
					30044.1	37024.3														39652.4
					41418.4	128271														60866.1
					81260	47536.6														12782.9
					24073.1	20477.9														22643.5
					32272.7	32945.5														18943.1
					11920.9	22559.4														25376.7
					18964.2	18901.1														28635.5
					9040.57	88366.3														31410.7
					53570.6	23968														73417.8
					24283.4	59583.6														7127.33
					15390	52077.9														73459.9
					7442.7	20730.2														64335.2
					26512	48629.8														41670.7
					9229.79	94820.8														17029.9
					36961.2	63031.7														54075.2
					21403	118852														36519.7
					15432	111956														27731.4
					7337.58	54979.3														19510.8
					65912	25755.1														12909.1
					82332.2	56451														41649.7
					36982.2	68960.6														6643.77
					20435.9	39000.6														12656.8
					32840.4	11605.6														23274.2
					44256.7	8935.44														14149.5
					14675.2	8388.81														40619.5
					17597.6	7211.43														15053.6
					34101.9	9692.33														14717.2
					13203.4	56219.7														15705.4
					18270.4	51173.8														9545.16
					21255.8	50269.8														61917.4
					50816.4	43121.4														8409.83
					72324.5	31431.7														29182.1
					63725.5	30927.2														92045.6
					28635.5	9818.48														23253.2
					25523.8	57775.5														31011.2
					73396.8	17029.9														32188.6
					20961.5	9040.57														25418.7
					32903.5	116455														12110.2
					145322	87420.2														7442.7
					73712.2	10596.4														12551.7
					99782.6	46569.4														27500.1
					6454.54	11563.5														37024.3
					97322.8	83993.2														8220.61
					72871.2	10260														10239
					68876.5	149821														60782
					41796.9	14254.7														13203.4
					33050.6	65302.3														21508.1
					68498.1	50480														7022.21
					46170	38327.8														9566.18
					49933.4	69191.9														25902.3
					30464.6	8073.44														16924.8
					18354.5	78968.3														28109.9
					16588.4	51762.5														17072
					16924.8	27374														39778.5
					31747.1	29854.9														41313.3
					23316.3	26533														26512
					28172.9	10154.9														9566.18
					7505.77	27016.6														22454.2
					90111.3	14843.4														19826.2
					15768.4	23274.2														10932.8
					90384.7	15453.1														8073.44
					167776	21003.6														23000.9
					84476.7	16252														50059.5
					7589.87	77980.2														46064.8
					74805.4	6328.4														20036.4
					91856.4	20435.9														63725.5
					23926	29119														13960.3
					8283.68	22517.3														53675.7
					49470.8	46569.4														73649.1
					13287.5	15768.4														41313.3
					9986.67	119735														31368.7
					31642	63010.7														15978.7
					37549.9	16020.7														44277.8
					17114	49218.5														35300.3
					13077.3	88976														21361
					14296.7	78989.3														16209.9
					52246.1	61223.6														24577.7
					41965.1	7673.97														34249
					14359.8	39631.3														21844.5
					53801.9	59625.7														32966.5
					87777.6	10701.5														21886.6
					20414.9	44446														78589.9
					62674.3	74889.5														43310.6
					69107.8	12236.3														67278.6
					55715.1	7295.53														29287.2
					44340.8	48293.5														46926.9
					55568	38201.7														10638.4
					68834.5	104850														12888.1
					18774.9	28172.9														40787.7
					18922.1	7316.55														20456.9
					7106.31	107751														22391.2
					16882.7	69318														30548.7
					17660.6	23442.4														23232.2
					42995.3	9755.4														22643.5
					25271.5	7337.58														34606.5
					67509.9	27542.2														52519.4
					74553.1	33324														22180.9
					41649.7	22180.9														15116.7
					109959	7085.28														72513.8
					27395	22727.6														27521.2
					22117.9	10995.9														19679
					10722.5	15558.2														17576.5
					17618.6	34333.1														22349.1
					73375.8	120723														27920.6
					24724.9	30338.5														63599.3
					159598	8199.58														31894.3
					12488.6	14549														36751
					21592.2	71252.3														8557
					27058.6	39589.3														15053.6
					36666.9	24199.3														103336
					33387	30653.8														36099.2
					11058.9	66711														12152.2
					84056.3	34059.8														31431.7
					28278.1	22748.6														51405.1
					45371	27857.6														16336.1
					89417.5	25502.8														14128.5
					8493.93	19742.1														12740.9
					6685.82	22096.8														17723.7
					80398	17681.7														20456.9
					9461.06	29749.8														9755.4
					55042.3	83236.3														24304.4
					15726.4	31116.4														29918
					63515.2	17934														16231
					39967.7	14086.5														12089.1
					17828.8	30527.7														41145.1
					106111	46296.1														10953.8
					15579.2	16861.7														13182.4
					7085.28	23253.2														10512.3
					26512	36015.1														34396.2
					77601.7	44382.9														41670.7
					42301.4	16924.8														40955.9
					53276.3	17029.9														32125.6
					52645.5	45581.3														86032.6
					48041.2	13119.3														25271.5
					11416.3	29791.8														12110.2
					39189.8	9944.62														14107.5
					44950.5	55631														19426.7
					45434.1	8430.85														33492.1
					30674.9	20625.1														28614.4
					15095.6	22958.8														19279.5
					42721.9	10512.3														8620.08
					20393.8	49134.4														59793.9
					19447.7	7169.38														39967.7
					41754.8	7926.27														12278.4
					48419.6	28320.1														10491.3
					23463.4	15284.9														8199.58
					11794.8	43415.7														29476.5
					29056	18901.1														11164
					6980.16	28782.6														55252.6
					60550.8	46233														25797.2
					74427	27899.6														38369.9
					10722.5	64019.8														34900.8
					31557.9	44782.3														40093.9
					57313	7737.04														17387.3
					52750.7	37760.1														16504.3
					99635.5	75646.4														17198.1
					43541.9	42364.5														15095.6
					74931.6	10701.5														11836.8
					86936.6	24073.1														16903.8
					11963	6328.4														28887.8
					125874	93706.5														11500.4
					21466.1	142526														28866.7
					41313.3	79830.3														35994.1
					28950.8	47936														18564.7
					142126	8409.83														29518.5
					27878.6	9292.86														29245.2
					19426.7	34312.1														18249.3
					15768.4	76109														12299.4
					98058.6	26322.8														32461.9
					288836	8535.98														66059.2
					7589.87	12761.9														11164
					23316.3	67278.6														20183.6
					7253.48	44782.3														39736.4
					31747.1	11437.4														40367.2
					34963.9	24073.1														37150.4
					167335	6349.42														21382
					11269.2	23841.9														39252.9
					8872.37	8010.36														24893.1
					7737.04	6706.84														62590.2
					7463.72	13539.8														40661.5
					96692	16041.8														29266.2
					115530	7400.65														22748.6
					7758.07	16083.8														8220.61
					16041.8	48692.9														13434.7
					189999	7295.53														14948.5
					72051.2	9692.33														37297.6
					21928.6	8935.44														10175.9
					10175.9	6790.94														22138.9
					9419.01	47305.3														13035.2
					184953	6685.82														24430.6
					20583.1	12005														9587.21
					11647.6	61391.8														52372.2
					8178.56	27437.1														25544.9
					45118.7	36225.3														8977.49
					7295.53	9755.4														29056
					28088.8	6706.84														16819.7
					21970.7	33387														12488.6
					6685.82	7694.99														13666
					10175.9	51131.8														19363.6
					46275.1	7652.95														28593.4
					9860.53	6664.79														35069
					7169.38	9376.96														22370.1
					6917.09	76487.4														18081.1
					13392.7	10323.1														25040.3
					13287.5	16041.8														18711.9
					7337.58	34207														50227.7
					18354.5	9313.89														7673.97
					7274.5	16146.9														16861.7
					6475.57	7484.75														18606.7
					9923.6	28278.1														50459
					18669.8	49576														19784.1
					14422.9	13876.2														28824.7
					6412.5	7442.7														37844.2
					12341.4	7716.02														14443.9
					8031.39	7190.4														39210.8
					8094.46	6790.94														33807.5
					13939.3	9503.11														53633.7
					32924.5	22412.2														29476.5
					9818.48	54621.8														33849.6
					6854.01	20898.4														95809
					23610.6	35300.3														25797.2
					14191.6	11752.7														21823.5
					29854.9	7001.18														16945.8
					23358.3	23085														53318.3
					6959.13	50332.8														23316.3
					11016.9	16273														18880.1
					9923.6	26806.3														31095.3
					10070.8	32230.7														31578.9
					28278.1	55799.2														45959.7
					10533.3	51194.8														23589.6
					11794.8	61223.6														14549
					36982.2	20288.7														22937.8
					16420.2	33302.9														9419.01
					47137.1	12236.3														11984
					9923.6	9019.54														49744.1
					6580.69	48692.9														6769.91
					9145.69	9503.11														25082.3
					25755.1	12804														11500.4
					14380.8	9376.96														77896.1
					8136.51	6622.74														72345.6
					17114	11689.7														18817
					14528	13581.9														30506.7
					15789.5	17576.5														8157.54
					24745.9	49702.1														38096.5
					85170.6	29939														41523.5
					6643.77	11605.6														34942.8
					7253.48	83488.6														35762.8
					31263.5	51363														16840.7
					10428.2	28383.2														20814.3
					69086.8	8325.73														26343.8
					25523.8	121690														38601.1
					16609.4	82037.9														49281.6
					13834.2	61307.7														40577.4
					14044.4	10911.8														26091.5
					8262.66	10365.1														70222.1
					7568.85	39799.5														6601.72
					10196.9	13455.7														25103.3
					37760.1	7190.4														19679
					22874.7	12215.3														8136.51
					21192.8	15579.2														37802.2
					55715.1	27163.8														19090.3
					6517.62	23295.2														19573.9
					27794.5	17681.7														19826.2
					11857.9	97890.4														16420.2
					6917.09	26701.2														17135
					9713.35	52792.7														17303.2
					9797.45	20372.8														24325.4
					8031.39	15747.4														18291.4
					12341.4	26259.7														14086.5
					21592.2	8683.15														11963
					19006.2	100561														72303.5
					10196.9	80965.6														9440.03
					11395.3	71231.3														32798.3
					12698.8	14927.4														8998.52
					10890.7	9292.86														13497.8
					18522.7	10217.9														29728.8
					17450.4	20204.6														46800.7
					6769.91	34522.4														62632.2
					8409.83	15537.2														40661.5
					6580.69	12698.8														22664.5
					9629.26	11794.8														23631.6
					6664.79	63199.9														40409.2
					16945.8	18270.4														22412.2
					18669.8	27416														30569.7
					7863.19	64482.4														34122.9
					16188.9	135041														18207.3
					25271.5	47032														45223.9
					11605.6	13876.2														19258.5
					30569.7	158904														16693.5
					10007.7	23400.4														28509.3
					8157.54	68834.5														49576
					13119.3	52519.4														40325.1
					23968	54243.4														25460.8
					59899	14864.4														14107.5
					9482.08	20435.9														9986.67
					24283.4	11353.3														13708
					15894.6	8662.13														11563.5
					10659.5	33870.6														12047.1
					13918.3	67657.1														27983.7
					10365.1	68855.5														139078
					18501.6	19153.4														38475
					25460.8	60487.7														17891.9
					7737.04	42217.3														17219.1
					72745	42406.6														8157.54
					35867.9	8157.54														49828.2
					13497.8	10806.6														30695.9
					6412.5	42553.7														11332.2
					14254.7	20814.3														21886.6
					16903.8	48083.2														20078.5
					7526.8	54748														18018.1
					6370.45	24830														7800.12
					7022.21	41712.8														34101.9
					10239	46926.9														16483.3
					9145.69	26659.2														14233.6
					7631.92	50164.6														15516.1
					7106.31	27962.7														43394.7
					15074.6	43541.9														36015.1
					56219.7	13434.7														24914.1
					43668	8935.44														30822
					44761.3	29981														8788.27
					19700	13981.3														57628.4
					20057.4	73480.9														12404.5
					17976	7316.55														18354.5
					9061.59	20877.4														47116.1
					18396.5	20646.1														6454.54
					15095.6	46317.1														49113.4
					24830	40072.8														21045.6
					15831.5	29602.6														60046.2
					40661.5	21613.3														26070.5
					12047.1	6454.54														64335.2
					49344.7	36835.1														38769.3
					26427.9	35615.6														79346.7
					36793	21255.8														53003
					13981.3	121459														13939.3
					15263.8	38096.5														13792.1
					35889	39484.2														8073.44
					9881.55	16504.3														35867.9
					7022.21	33113.7														17492.4
					17513.5	9103.64														18585.7
					7673.97	14149.5														24493.6
					8767.25	24535.7														20267.7
					10407.2	47158.1														45560.3
					9271.84	17786.8														53759.8
					27752.4	34669.5														22075.8
					63767.5	10764.6														6433.52
					26722.2	26364.8														119945
					25713.1	14528														41965.1
					39294.9	9692.33														24325.4
					19195.4	7673.97														17955
					17997	13560.9														60592.8
					17891.9	12930.1														19784.1
					8893.4	9860.53														19615.9
					6938.11	40892.8														30275.4
					14212.6	76151														26743.3
					26827.4	9482.08														25040.3
					7758.07	7800.12														9692.33
					13813.1	205158														29623.6
					45770.5	7737.04														16441.2
					42827.1	28761.6														15453.1
					37297.6	20583.1														16357.1
					22370.1	36519.7														7106.31
					66164.3	53970.1														73081.4
					52183	67467.9														9166.72
					27268.9	65996.1														23400.4
					54264.4	46863.8														36309.4
					15095.6	38622.1														37697.1
					60908.2	15263.8														17429.4
					79767.2	75751.5														16966.8
					10070.8	38601.1														13392.7
					21781.5	35174.1														50585.1
					6980.16	6412.5														39904.6
					10112.8	21802.5														61433.8
					20225.6	46821.7														27079.7
					40072.8	56871.5														29098
					25313.6	104198														101948
					8535.98	90615.9														52225
					13497.8	99803.7														35952
					25481.8	65302.3														38496
					10974.8	27626.3														21213.8
					7085.28	37486.8														130584
					32461.9	10323.1														7884.22
					8514.95	124508														9650.28
					10470.2	6622.74														38706.2
					62653.2	9397.99														43247.6
					11269.2	9292.86														24851
					11037.9	11963														35132.1
					39105.7	22433.2														11857.9
					11689.7	15747.4														52855.8
					6706.84	51489.2														81659.5
					13623.9	41397.4														10049.7
					8893.4	108802														54306.5
					21697.4	16651.5														14485.9
					62422	6727.86														31957.4
					7800.12	29749.8														17955
					60992.3	56619.2														11290.2
					23253.2	32293.7														22117.9
					16504.3	11878.9														25923.3
					46296.1	70390.3														29854.9
					21781.5	39505.2														50690.3
					9944.62	125559														26070.5
					10407.2	32714.2														20162.6
					8409.83	6790.94														44782.3
					9250.81	7926.27														13876.2
					13750.1	14549														40661.5
					25502.8	8662.13														26028.4
					26007.4	21150.7														13581.9
					8788.27	94316.2														16294
					24367.5	24388.5														6433.52
					12194.3	24367.5														6454.54
					9503.11	11416.3														30422.6
					6433.52	49155.5														18774.9
					7148.36	36372.5														41944
					23421.4	31515.8														12215.3
					13035.2	34795.7														62379.9
					12194.3	80524.1														12488.6
					14822.3	6601.72														6790.94
					14507	9818.48														11080
					13644.9	78169.4														14023.4
					8430.85	44929.5														6854.01
					13056.3	32251.7														21066.6
					6517.62	12236.3														30822
					6391.47	21613.3														82542.5
					9944.62	30632.8														18249.3
					8662.13	15684.3														31032.3
					23505.5	18753.9														17639.6
					27941.7	94862.9														21991.7
					7106.31	39820.5														13035.2
					8262.66	19006.2														25187.4
					9187.74	49323.7														24199.3
					12656.8	7821.14														23673.7
					23148.1	6412.5														12215.3
					8746.22	56324.8														10638.4
					15453.1	46821.7														8683.15
					7295.53	8283.68														22832.7
					13266.5	40241														6412.5
					9671.3	7737.04														41691.7
					14443.9	55063.4														13855.2
					7232.45	12677.8														27100.7
					45917.7	90237.5														9229.79
					14212.6	7589.87														17912.9
					52792.7	25418.7														23778.8
					11437.4	8641.1														9818.48
					15705.4	13182.4														8430.85
					11101	8514.95														14507
					7064.26	7400.65														21045.6
					9587.21	7863.19														20099.5
					9208.76	19405.7														12909.1
					10743.6	38453.9														16819.7
					15495.1	12930.1														47179.1
					9986.67	15537.2														13266.5
					9082.62	24346.5														20730.2
					8599.05	10953.8														11311.2
					8599.05	57165.8														11773.8
						24220.3														20099.5
						7358.6														31599.9
						6517.62														17702.7
						9629.26														22307.1
						24199.3														64860.8
						9250.81														14780.3
						6559.67														11290.2
						7800.12														50101.6
						51951.7														57334
						98752.4														22937.8
						12530.6														28425.2
						7001.18														8031.39
						14843.4														26343.8
						10049.7														17135
						10260														15326.9
						12047.1														27962.7
						14485.9														17282.2
						13308.6														10764.6
						8409.83														26049.4
						10491.3														13539.8
						9545.16														13729
						17303.2														9461.06
						10806.6														12047.1
						26238.7														12530.6
						12110.2														34753.6
						10512.3														19405.7
						9482.08														24367.5
						7190.4														43352.7
						9545.16														22895.8
						16020.7														14507
						6496.59														21150.7
						13771.1														40093.9
						11290.2														14633.1
						45434.1														19174.4
						12656.8														16882.7
						27857.6														36835.1
						7905.24														19027.2
						7148.36														46926.9
						7821.14														16798.6
						16819.7														18165.2
						17303.2														9734.38
						16357.1														27310.9
						11164														7863.19
						7379.63														11584.5
						10049.7														8241.63
						7989.34														14528
						6370.45														36877.1
						7800.12														33639.3
						11773.8														21592.2
						7926.27														16125.8
						10638.4														8704.17
						9713.35														63788.6
						112734														10323.1
						22475.3														24472.6
						8367.78														28046.8
						8241.63														16504.3
						16777.6														16041.8
						8683.15														74931.6
						7442.7														11353.3
						6454.54														27752.4
						7232.45														44719.3
						7631.92														46968.9
						11710.7														33281.9
						18438.6														18943.1
						20036.4														23274.2
						14507														24682.9
						6328.4														21739.4
						16609.4														17008.9
						10722.5														22202
						13308.6														28151.9
						10995.9														40220
						29918														22727.6
						16630.4														22769.6
						15116.7														24052.1
						6370.45														19174.4
						38622.1														25166.4
						173873														10154.9
						31221.5														20225.6
						14401.8														36540.7
						16483.3														16483.3
						18375.5														63809.6
						43394.7														14296.7
						131383														15642.3
						58700.6														9334.91
						53612.7														49029.3
						17198.1														29245.2
						11984														11206.1
						71210.2														10007.7
						15579.2														19426.7
						14086.5														28656.5
						27100.7														23799.8
						16441.2														10491.3
						33828.5														10974.8
						78695														14107.5
						52162														7295.53
						8115.49														59814.9
						8430.85														9608.23
						130563														21066.6
						11920.9														6370.45
						85212.6														15453.1
						131992														9713.35
						34375.2														7863.19
						132938														7001.18
						37234.5														13434.7
						55820.2														21318.9
						80313.9														16041.8
						211255														25061.3
						28130.9														34627.5
						98689.4														21760.4
						16630.4														16441.2
						8283.68														29749.8
						80019.5														17891.9
						7547.82														21928.6
						7821.14														15537.2
						6601.72														21550.2
						14359.8														45917.7
						14296.7														12089.1
						110610														27310.9
						97448.9														6748.89
						47978.1														10953.8
						19615.9														19300.6
						9524.13														8998.52
						9482.08														30317.4
						39210.8														58343.2
						56829.4														26217.6
						74994.7														13329.6
						20099.5														6917.09
						52435.3														13455.7
						19195.4														12761.9
						26469.9														9124.67
						101338														13371.6
						16315.1														20919.5
						151104														20393.8
						88450.4														6959.13
						11332.2														21171.7
						86579.2														52750.7
						20709.2														45455.1
						102579														15137.7
						139435														6559.67
						8388.81														10407.2
						10154.9														19637
						108045														16630.4
						44467														16735.6
						17723.7														61581
						18753.9														20162.6
						12509.6														14128.5
						8409.83														25734.1
						16714.5														7442.7
						31536.9														13371.6
						20604.1														38096.5
						20709.2														28215
						30233.3														54916.2
						50606.2														32798.3
						79283.7														29665.7
						32504														18669.8
						25586.9														79557
						19258.5														14002.4
						14969.5														42995.3
						9397.99														20246.7
						57922.7														19237.5
						66900.2														23337.3
						36835.1														22916.8
						20204.6														18039.1
						85044.4														81890.7
						29455.4														12446.5
						8178.56														16840.7
						37024.3														22517.3
						23505.5														53759.8
						34101.9														22391.2
						12656.8														23526.5
						29960														15642.3
						39799.5														17492.4
						21739.4														29287.2
						19826.2														39736.4
						25692														56682.3
						16294														13644.9
						14401.8														32209.7
						30107.2														25460.8
						56577.1														13497.8
						38138.6														14086.5
						24851														6559.67
						71777.9														32230.7
						20730.2														21234.8
						16546.3														55736.2
						6685.82														14212.6
						60592.8														8073.44
						6559.67														17807.8
						107751														22033.8
						39967.7														26890.4
						57859.6														14612.1
						37066.3														70747.7
						88156														28278.1
						67509.9														45623.3
						43520.9														38432.9
						55126.4														14507
						40577.4														24451.6
						55525.9														28908.8
						13876.2														62632.2
						133044														22244
						17955														22096.8
						42427.6														23169.1
						18165.2														23505.5
						25565.9														13960.3
						11857.9														17135
						109286														22622.4
						81007.7														14296.7
						52393.2														20562
						36519.7														21802.5
						35447.4														25376.7
						14044.4														26848.4
						11290.2														11963
						40976.9														28971.9
						36582.8														30212.3
						71105.1														10217.9
						23694.7														41229.2
						63347														26154.6
						107499														27878.6
						25271.5														7190.4
						8599.05														28446.3
						37087.4														10007.7
						66690														72892.2
						12719.9														51972.8
						42806														8472.9
						19321.6														47536.6
						7337.58														17807.8
						8304.71														7673.97
						16462.2														51194.8
						118053														15852.5
						9103.64														24157.2
						81554.3														13602.9
						9629.26														31158.4
						90658														29455.4
						27395														36793
						15642.3														8262.66
						94631.6														20646.1
						8872.37														19405.7
						10239														27458.1
						6664.79														74532.1
						77917.1														27794.5
						133906														51825.6
						27268.9														43079.4
						12551.7														51615.3
						31831.2														15957.7
						8557														22370.1
						27142.7														6769.91
						33429.1														55694.1
						53486.5														26743.3
						15873.6														12867
						22075.8														27983.7
						29686.7														26680.2
						18817														18228.3
						23337.3														9313.89
						40829.7														69906.7
						248132														15726.4
						34669.5														9545.16
						33029.6														12278.4
						25692														15411
						25692														13771.1
						23064														26217.6
						9986.67														22307.1
						25965.4														12089.1
						7821.14														8956.47
						10386.1														7043.23
						32230.7														8809.3
						7968.31														9376.96
						18796														27395
						54811.1														85065.4
						62947.6														31326.6
						7022.21														36877.1
						47011														42385.5
						173810														33387
						24577.7														34774.6
						37760.1														104114
						70831.8														94127
						52855.8														58027.8
						64902.9														33239.9
						12909.1														20688.2
						68834.5														37444.8
						62947.6														6664.79
						13876.2														7947.29
						14086.5														21928.6
						43058.3														7190.4
						36793														65617.7
						37949.4														40135.9
						33092.7														50248.7
						14570														10575.4
						6580.69														10470.2
						40220														72135.3
						29224.2														34059.8
						7758.07														22223
						9671.3														15621.3
						46905.8														16062.8
						11332.2														9082.62
						63599.3														29098
						11857.9														10175.9
						18396.5														6917.09
						6748.89														11542.5
						18711.9														40976.9
						16146.9														12026.1
						11963														40030.8
						93223														37234.5
						40766.7														30338.5
						9019.54														31200.5
						20330.8														17029.9
						36414.6														19700
						58111.9														29770.8
						9124.67														44572.1
						77286.3														25839.2
						9292.86														7652.95
						58427.3														7379.63
						26238.7														53528.6
						75667.4														13371.6
						40976.9														17934
						9082.62														42343.5
						21991.7														29918
						15263.8														52540.4
						8851.35														22916.8
						6391.47														11332.2
						15137.7														60550.8
						20393.8														8788.27
						83362.4														12551.7
						7694.99														9713.35
						19216.5														38264.7
						12257.3														13308.6
						25460.8														38390.9
						62316.8														66816.1
						41271.2														12299.4
						45013.6														7947.29
						16125.8														56682.3
						7842.17														51573.3
						51804.6														13014.2
						23274.2														12951.1
						71084.1														11290.2
						59983.1														17198.1
						83972.2														23127
						41145.1														27331.9
						10617.4														36645.8
						44172.6														10049.7
						9271.84														8893.4
						94400.3														26469.9
						129869														14885.4
						8599.05														26007.4
						26007.4														6496.59
						65302.3														8052.41
						24872.1														23021.9
						8662.13														6896.06
						29581.6														17618.6
						39021.6														28215
						118410														21403
						41439.4														49491.9
						38643.2														13287.5
						99088.8														9103.64
						35531.5														13729
						47011														7274.5
						10112.8														22496.3
						11752.7														8977.49
						39568.3														11416.3
						50395.9														14359.8
						16357.1														46106.9
						24220.3														19889.2
						74132.7														37192.5
						31726.1														51804.6
						16209.9														23526.5
						129028														8620.08
						18417.5														16546.3
						23295.2														40325.1
						21403														7610.9
						11058.9														23778.8
						8325.73														64608.5
						30906.1														32062.5
						28803.7														65554.6
						15516.1														6727.86
						10407.2														80860.5
						34375.2														19805.2
						28635.5														23673.7
						7821.14														15474.1
						7064.26														84960.3
						26196.6														10112.8
						32230.7														8157.54
						9818.48														8746.22
						45076.7														11311.2
						6832.99														40766.7
						12026.1														8304.71
						56472														8031.39
						35005.9														59058
						8157.54														7884.22
						14044.4														6790.94
						18102.2														50101.6
						16651.5														19174.4
						59016														15200.8
						18985.2														12551.7
						10407.2														27668.3
						8788.27														36246.4
						73565														102264
						8388.81														17934
						63094.8														8704.17
						13182.4														20225.6
						81239														6454.54
						88177.1														22433.2
						67762.2														29308.3
						40913.8														19363.6
						29161.1														20982.5
						22370.1														27142.7
						76634.6														27310.9
						116056														36751
						45560.3														25229.5
						105417														40051.8
						9923.6														15326.9
						73544														37318.6
						31936.3														15873.6
						107373														12846
						28257														29497.5
						25565.9														10890.7
						23274.2														73901.4
						79830.3														9461.06
						57775.5														39105.7
						242561														18186.3
						6538.64														17786.8
						56177.7														10785.6
						80461.1														10974.8
						9461.06														7316.55
						77076.1														40093.9
						92907.6														31410.7
						39126.7														30422.6
						43121.4														12299.4
						19489.8														7169.38
						16861.7														23253.2
						15432														10196.9
						76319.2														21781.5
						11227.1														21445.1
						22790.6														9860.53
						52687.6														18859
						19342.6														37129.4
						18207.3														10743.6
						23064														36814
						76235.1														22096.8
						44193.7														10785.6
						7001.18														11395.3
						128124														12930.1
						19805.2														12488.6
						21318.9														12909.1
						35678.7														21844.5
						118936														11963
						88639.6														35552.6
						25166.4														151734
						38159.6														6938.11
						8241.63														45013.6
						10575.4														30023.1
						87672.5														36099.2
						28656.5														46148.9
						43878.3														50038.5
						55231.6														15116.7
						14969.5														35804.9
						9545.16														12488.6
						9503.11														12446.5
						50879.5														14422.9
						38201.7														24472.6
						51068.7														16104.8
						7505.77														8052.41
						22580.4														12194.3
						72576.8														13203.4
						12951.1														33597.3
						13687														8493.93
						77664.8														33891.6
[truncated: 526 more rows]

## Sheet: Supplementary Fig 4
g) GRSF1 delta CT				h) GRSF1 Fold change
Untreated	Scramble	GRSF1		Untreated	Scramble	GRSF1
6.086	6.467	9.093		1	0.813	0.1
6.098	6.374	9.597		0.757
6.031	6.27	9.499
6.691
6.623
6.108

## Sheet: Supplementary Fig 6
b) 53Q PIAS1 normalised expression			d) 66Q PIAS1 normalised expression			g) Mouse Pias1 KD delta CT			h) Mouse Pias1 KD Fold change
Parent	PIAS1 hetKO		Parent	PIAS1 hetKO		Control sIRNA	Pias1siRNA		Control sIRNA	Pias1siRNA
947.489	429.398		1.00688	0.340062		3.614	4.467		0.979147	0.55882
1032.88	405.844		1.01246	0.312112		3.697	4.449
			1	0.359924		3.544	4.366
